# Supplementary material for: When Are Dopant d‑States Free-Atom-Like? Periodic Trends and Confinement Effects in Single-Atom Alloys
Source: J Am Chem Soc. 2025 Oct 3;147(41):37079–88. doi: 10.1021/jacs.5c07771 (PMC12532207; doi:10.1021/jacs.5c07771)
Supplement: Supplementary file 2 [file ja5c07771_si_002.zip]

Archive with 208 entries (202 files):
- archive/
- __MACOSX/._archive
- archive/.DS_Store
- __MACOSX/archive/._.DS_Store
- archive/analysis/
- __MACOSX/archive/._analysis
- archive/structures/
- __MACOSX/archive/._structures
- archive/inputs/
- __MACOSX/archive/._inputs
- archive/analysis/data.csv
- __MACOSX/archive/analysis/._data.csv
- archive/analysis/lasso_model_and_feature_selection.py
- __MACOSX/archive/analysis/._lasso_model_and_feature_selection.py
- archive/structures/POSCAR_Ag111_Mo-surf_high-spin.vasp
- __MACOSX/archive/structures/._POSCAR_Ag111_Mo-surf_high-spin.vasp
- archive/structures/POSCAR_Au100_Rh-surf.vasp
- __MACOSX/archive/structures/._POSCAR_Au100_Rh-surf.vasp
- archive/structures/POSCAR_Cu100_Tc-surf_high-spin.vasp
- __MACOSX/archive/structures/._POSCAR_Cu100_Tc-surf_high-spin.vasp
- archive/structures/POSCAR_Cu211_Pd-surf.vasp
- __MACOSX/archive/structures/._POSCAR_Cu211_Pd-surf.vasp
- archive/structures/POSCAR_Cu211_Rh-surf.vasp
- __MACOSX/archive/structures/._POSCAR_Cu211_Rh-surf.vasp
- archive/structures/POSCAR_Cu111_Mo-bulk.vasp
- __MACOSX/archive/structures/._POSCAR_Cu111_Mo-bulk.vasp
- archive/structures/POSCAR_Cu211_Cd-surf.vasp
- __MACOSX/archive/structures/._POSCAR_Cu211_Cd-surf.vasp
- archive/structures/POSCAR_Cu211_Nb-surf_high-spin.vasp
- __MACOSX/archive/structures/._POSCAR_Cu211_Nb-surf_high-spin.vasp
- archive/structures/POSCAR_Cu100_Ag-surf.vasp
- __MACOSX/archive/structures/._POSCAR_Cu100_Ag-surf.vasp
- archive/structures/POSCAR_Ag211_Zr-surf_high-spin.vasp
- __MACOSX/archive/structures/._POSCAR_Ag211_Zr-surf_high-spin.vasp
- archive/structures/POSCAR_Ag111_Tc-surf_low-spin.vasp
- __MACOSX/archive/structures/._POSCAR_Ag111_Tc-surf_low-spin.vasp
- archive/structures/POSCAR_Au100_Mo-surf_high-spin.vasp
- __MACOSX/archive/structures/._POSCAR_Au100_Mo-surf_high-spin.vasp
- archive/structures/POSCAR_Cu111_Mo-surf_low-spin.vasp
- __MACOSX/archive/structures/._POSCAR_Cu111_Mo-surf_low-spin.vasp
- archive/structures/POSCAR_Ag111_Ru-surf_high-spin.vasp
- __MACOSX/archive/structures/._POSCAR_Ag111_Ru-surf_high-spin.vasp
- archive/structures/POSCAR_Cu100_Zr-surf.vasp
- __MACOSX/archive/structures/._POSCAR_Cu100_Zr-surf.vasp
- archive/structures/POSCAR_Cu111_Ru-bulk.vasp
- __MACOSX/archive/structures/._POSCAR_Cu111_Ru-bulk.vasp
- archive/structures/POSCAR_Cu111_Mo-surf_high-spin.vasp
- __MACOSX/archive/structures/._POSCAR_Cu111_Mo-surf_high-spin.vasp
- archive/structures/POSCAR_Cu111_Tc-bulk.vasp
- __MACOSX/archive/structures/._POSCAR_Cu111_Tc-bulk.vasp
- archive/structures/POSCAR_Ag100_Rh-surf.vasp
- __MACOSX/archive/structures/._POSCAR_Ag100_Rh-surf.vasp
- archive/structures/POSCAR_Ag211_Nb-surf_high-spin.vasp
- __MACOSX/archive/structures/._POSCAR_Ag211_Nb-surf_high-spin.vasp
- archive/structures/POSCAR_Ag211_Ag-surf.vasp
- __MACOSX/archive/structures/._POSCAR_Ag211_Ag-surf.vasp
- archive/structures/POSCAR_Ag111_Zr-surf.vasp
- __MACOSX/archive/structures/._POSCAR_Ag111_Zr-surf.vasp
- archive/structures/POSCAR_Cu111_Pd-surf.vasp
- __MACOSX/archive/structures/._POSCAR_Cu111_Pd-surf.vasp
- archive/structures/POSCAR_Ag211_Zr-surf_low-spin.vasp
- __MACOSX/archive/structures/._POSCAR_Ag211_Zr-surf_low-spin.vasp
- archive/structures/POSCAR_Cu211_Y-surf.vasp
- __MACOSX/archive/structures/._POSCAR_Cu211_Y-surf.vasp
- archive/structures/POSCAR_Cu211_Nb-surf_low-spin.vasp
- __MACOSX/archive/structures/._POSCAR_Cu211_Nb-surf_low-spin.vasp
- archive/structures/POSCAR_Cu111_Ag-bulk.vasp
- __MACOSX/archive/structures/._POSCAR_Cu111_Ag-bulk.vasp
- archive/structures/POSCAR_Ag211_Tc-surf_low-spin.vasp
- __MACOSX/archive/structures/._POSCAR_Ag211_Tc-surf_low-spin.vasp
- archive/structures/POSCAR_Ag211_Y-surf.vasp
- __MACOSX/archive/structures/._POSCAR_Ag211_Y-surf.vasp
- archive/structures/POSCAR_Cu211_Mo-surf_low-spin.vasp
- __MACOSX/archive/structures/._POSCAR_Cu211_Mo-surf_low-spin.vasp
- archive/structures/POSCAR_Ag211_Tc-surf_high-spin.vasp
- __MACOSX/archive/structures/._POSCAR_Ag211_Tc-surf_high-spin.vasp
- archive/structures/POSCAR_Cu111-556_Mo-surf_low-spin.vasp
- __MACOSX/archive/structures/._POSCAR_Cu111-556_Mo-surf_low-spin.vasp
- archive/structures/POSCAR_Cu111_Cd-surf.vasp
- __MACOSX/archive/structures/._POSCAR_Cu111_Cd-surf.vasp
- archive/structures/POSCAR_Cu111_Rh-surf.vasp
- __MACOSX/archive/structures/._POSCAR_Cu111_Rh-surf.vasp
- archive/structures/POSCAR_Cu111_Zr-bulk.vasp
- __MACOSX/archive/structures/._POSCAR_Cu111_Zr-bulk.vasp
- archive/structures/POSCAR_Ag111_Y-surf.vasp
- __MACOSX/archive/structures/._POSCAR_Ag111_Y-surf.vasp
- archive/structures/POSCAR_Cu111_Nb-surf.vasp
- __MACOSX/archive/structures/._POSCAR_Cu111_Nb-surf.vasp
- archive/structures/POSCAR_Cu100_Nb-surf_high-spin.vasp
- __MACOSX/archive/structures/._POSCAR_Cu100_Nb-surf_high-spin.vasp
- archive/structures/POSCAR_Cu111-556_Zr-surf.vasp
- __MACOSX/archive/structures/._POSCAR_Cu111-556_Zr-surf.vasp
- archive/structures/POSCAR_Cu100_Tc-surf_low-spin.vasp
- __MACOSX/archive/structures/._POSCAR_Cu100_Tc-surf_low-spin.vasp
- archive/structures/POSCAR_Ag111_Ag-surf.vasp
- __MACOSX/archive/structures/._POSCAR_Ag111_Ag-surf.vasp
- archive/structures/POSCAR_Ag100_Mo-surf_low-spin.vasp
- __MACOSX/archive/structures/._POSCAR_Ag100_Mo-surf_low-spin.vasp
- archive/structures/POSCAR_Cu111_Y-surf.vasp
- __MACOSX/archive/structures/._POSCAR_Cu111_Y-surf.vasp
- archive/structures/POSCAR_Cu211_Tc-surf_high-spin.vasp
- __MACOSX/archive/structures/._POSCAR_Cu211_Tc-surf_high-spin.vasp
- archive/structures/POSCAR_Ag111_Nb-surf_low-spin.vasp
- __MACOSX/archive/structures/._POSCAR_Ag111_Nb-surf_low-spin.vasp
- archive/structures/POSCAR_Cu100_Pd-surf.vasp
- __MACOSX/archive/structures/._POSCAR_Cu100_Pd-surf.vasp
- archive/structures/POSCAR_Ag100_Zr-surf.vasp
- __MACOSX/archive/structures/._POSCAR_Ag100_Zr-surf.vasp
- archive/structures/POSCAR_Ag211_Ru-surf_low-spin.vasp
- __MACOSX/archive/structures/._POSCAR_Ag211_Ru-surf_low-spin.vasp
- archive/structures/POSCAR_Ag111_Nb-surf_high-spin.vasp
- __MACOSX/archive/structures/._POSCAR_Ag111_Nb-surf_high-spin.vasp
- archive/structures/POSCAR_Au100_Mo-surf_low-spin.vasp
- __MACOSX/archive/structures/._POSCAR_Au100_Mo-surf_low-spin.vasp
- archive/structures/POSCAR_Cu211_Ag-surf.vasp
- __MACOSX/archive/structures/._POSCAR_Cu211_Ag-surf.vasp
- archive/structures/POSCAR_Ag211_Ru-surf_high-spin.vasp
- __MACOSX/archive/structures/._POSCAR_Ag211_Ru-surf_high-spin.vasp
- archive/structures/POSCAR_Cu100_Rh-surf.vasp
- __MACOSX/archive/structures/._POSCAR_Cu100_Rh-surf.vasp
- archive/structures/POSCAR_Cu111_Tc-surf_low-spin.vasp
- __MACOSX/archive/structures/._POSCAR_Cu111_Tc-surf_low-spin.vasp
- archive/structures/POSCAR_Cu211_Mo-surf_high-spin.vasp
- __MACOSX/archive/structures/._POSCAR_Cu211_Mo-surf_high-spin.vasp
- archive/structures/POSCAR_Ag111_Mo-surf_low-spin.vasp
- __MACOSX/archive/structures/._POSCAR_Ag111_Mo-surf_low-spin.vasp
- archive/structures/POSCAR_Cu100_Cd-surf.vasp
- __MACOSX/archive/structures/._POSCAR_Cu100_Cd-surf.vasp
- archive/structures/POSCAR_Cu111_Ru-surf.vasp
- __MACOSX/archive/structures/._POSCAR_Cu111_Ru-surf.vasp
- archive/structures/POSCAR_Cu211_Zr-surf.vasp
- __MACOSX/archive/structures/._POSCAR_Cu211_Zr-surf.vasp
- archive/structures/POSCAR_Ag211_Pd-surf.vasp
- __MACOSX/archive/structures/._POSCAR_Ag211_Pd-surf.vasp
- archive/structures/POSCAR_Cu100_Ru-surf_low-spin.vasp
- __MACOSX/archive/structures/._POSCAR_Cu100_Ru-surf_low-spin.vasp
- archive/structures/POSCAR_Ag211_Mo-surf_high-spin.vasp
- __MACOSX/archive/structures/._POSCAR_Ag211_Mo-surf_high-spin.vasp
- archive/structures/POSCAR_Au100_Zr-surf.vasp
- __MACOSX/archive/structures/._POSCAR_Au100_Zr-surf.vasp
- archive/structures/POSCAR_Ag211_Cd-surf.vasp
- __MACOSX/archive/structures/._POSCAR_Ag211_Cd-surf.vasp
- archive/structures/POSCAR_Ag211_Rh-surf.vasp
- __MACOSX/archive/structures/._POSCAR_Ag211_Rh-surf.vasp
- archive/structures/POSCAR_Ag100_Mo-surf_high-spin.vasp
- __MACOSX/archive/structures/._POSCAR_Ag100_Mo-surf_high-spin.vasp
- archive/structures/POSCAR_Cu111_Tc-surf_high-spin.vasp
- __MACOSX/archive/structures/._POSCAR_Cu111_Tc-surf_high-spin.vasp
- archive/structures/POSCAR_Cu100_Ru-surf_high-spin.vasp
- __MACOSX/archive/structures/._POSCAR_Cu100_Ru-surf_high-spin.vasp
- archive/structures/POSCAR_Cu100_Mo-surf_low-spin.vasp
- __MACOSX/archive/structures/._POSCAR_Cu100_Mo-surf_low-spin.vasp
- archive/structures/POSCAR_Cu111_Pd-bulk.vasp
- __MACOSX/archive/structures/._POSCAR_Cu111_Pd-bulk.vasp
- archive/structures/POSCAR_Cu111_Rh-bulk.vasp
- __MACOSX/archive/structures/._POSCAR_Cu111_Rh-bulk.vasp
- archive/structures/POSCAR_Cu100_Nb-surf_low-spin.vasp
- __MACOSX/archive/structures/._POSCAR_Cu100_Nb-surf_low-spin.vasp
- archive/structures/POSCAR_Cu111_Cd-bulk.vasp
- __MACOSX/archive/structures/._POSCAR_Cu111_Cd-bulk.vasp
- archive/structures/POSCAR_Cu111-556_Rh-surf.vasp
- __MACOSX/archive/structures/._POSCAR_Cu111-556_Rh-surf.vasp
- archive/structures/POSCAR_Cu111_Ag-surf.vasp
- __MACOSX/archive/structures/._POSCAR_Cu111_Ag-surf.vasp
- archive/structures/POSCAR_Cu100_Y-surf.vasp
- __MACOSX/archive/structures/._POSCAR_Cu100_Y-surf.vasp
- archive/structures/POSCAR_Ag111_Tc-surf_high-spin.vasp
- __MACOSX/archive/structures/._POSCAR_Ag111_Tc-surf_high-spin.vasp
- archive/structures/POSCAR_Cu111_Nb-bulk.vasp
- __MACOSX/archive/structures/._POSCAR_Cu111_Nb-bulk.vasp
- archive/structures/POSCAR_Cu211_Tc-surf_low-spin.vasp
- __MACOSX/archive/structures/._POSCAR_Cu211_Tc-surf_low-spin.vasp
- archive/structures/POSCAR_Cu211_Ru-surf.vasp
- __MACOSX/archive/structures/._POSCAR_Cu211_Ru-surf.vasp
- archive/structures/POSCAR_Ag111_Pd-surf.vasp
- __MACOSX/archive/structures/._POSCAR_Ag111_Pd-surf.vasp
- archive/structures/POSCAR_Cu100_Mo-surf_high-spin.vasp
- __MACOSX/archive/structures/._POSCAR_Cu100_Mo-surf_high-spin.vasp
- archive/structures/POSCAR_Cu111_Zr-surf.vasp
- __MACOSX/archive/structures/._POSCAR_Cu111_Zr-surf.vasp
- archive/structures/POSCAR_Ag211_Mo-surf_low-spin.vasp
- __MACOSX/archive/structures/._POSCAR_Ag211_Mo-surf_low-spin.vasp
- archive/structures/POSCAR_Ag111_Rh-surf.vasp
- __MACOSX/archive/structures/._POSCAR_Ag111_Rh-surf.vasp
- archive/structures/POSCAR_Ag211_Nb-surf_low-spin.vasp
- __MACOSX/archive/structures/._POSCAR_Ag211_Nb-surf_low-spin.vasp
- archive/structures/POSCAR_Ag111_Ru-surf_low-spin.vasp
- __MACOSX/archive/structures/._POSCAR_Ag111_Ru-surf_low-spin.vasp
- archive/structures/POSCAR_Ag111_Cd-surf.vasp
- __MACOSX/archive/structures/._POSCAR_Ag111_Cd-surf.vasp
- archive/structures/POSCAR_Cu111_Y-bulk.vasp
- __MACOSX/archive/structures/._POSCAR_Cu111_Y-bulk.vasp
- archive/inputs/.DS_Store
- __MACOSX/archive/inputs/._.DS_Store
- archive/inputs/optimizations/
- __MACOSX/archive/inputs/._optimizations
- archive/inputs/density_of_states/
- __MACOSX/archive/inputs/._density_of_states
- archive/inputs/optimizations/INCAR
- __MACOSX/archive/inputs/optimizations/._INCAR
- archive/inputs/optimizations/KPOINTS
- __MACOSX/archive/inputs/optimizations/._KPOINTS
- archive/inputs/density_of_states/INCAR
- __MACOSX/archive/inputs/density_of_states/._INCAR
- archive/inputs/density_of_states/lobsterin
- __MACOSX/archive/inputs/density_of_states/._lobsterin
- archive/inputs/density_of_states/KPOINTS
- __MACOSX/archive/inputs/density_of_states/._KPOINTS
