# Supplementary material for: When Are Dopant d‑States Free-Atom-Like? Periodic Trends and Confinement Effects in Single-Atom Alloys
Source: J Am Chem Soc. 2025 Oct 3;147(41):37079–88. doi: 10.1021/jacs.5c07771 (PMC12532207; doi:10.1021/jacs.5c07771)
Supplement: Supplementary file 2 [file ja5c07771_si_002.zip › archive/analysis/data.csv]

host_size	dop_size	dop_elec	dop_CN	y
127.8	180	2	12	2.56
127.8	160	3	12	2.41
127.8	146	4	12	2.1
127.8	139	5	12	0.64
127.8	136	6	12	0.69
127.8	134	7	12	0.79
127.8	134	8	12	0.54
127.8	137	9	12	0.29
127.8	180	2	9	2.25
127.8	160	3	9	2.37
127.8	146	4	9	1.3
127.8	139	5	9	1.24
127.8	136	6	9	0.74
127.8	134	7	9	0.57
127.8	134	8	9	0.45
127.8	137	9	9	0.29
127.8	180	2	8	1.38
127.8	160	3	8	1.21
127.8	146	4	8	1.12
127.8	139	5	8	0.65
127.8	136	6	8	0.61
127.8	134	7	8	0.56
127.8	134	8	8	0.41
127.8	137	9	8	0.33
127.8	180	2	7	1.61
127.8	160	3	7	1.61
127.8	146	4	7	1.13
127.8	139	5	7	0.8
127.8	136	6	7	0.72
127.8	134	7	7	0.6
127.8	134	8	7	0.53
127.8	137	9	7	0.34
144.5	180	2	9	1.84
144.5	160	3	9	1.12
144.5	146	4	9	1.1
144.5	139	5	9	0.85
144.5	136	6	9	0.74
144.5	134	7	9	0.59
144.5	134	8	9	0.39
144.5	137	9	9	0.32
144.5	180	2	7	1.21
144.5	160	3	7	1.02
144.5	146	4	7	1.14
144.5	139	5	7	0.9
144.5	136	6	7	0.75
144.5	134	7	7	0.58
144.5	134	8	7	0.49
144.5	137	9	7	0.36
