# Supplementary material for: When Are Dopant d‑States Free-Atom-Like? Periodic Trends and Confinement Effects in Single-Atom Alloys
Source: J Am Chem Soc. 2025 Oct 3;147(41):37079–88. doi: 10.1021/jacs.5c07771 (PMC12532207; doi:10.1021/jacs.5c07771)
Supplement: Supplementary file 2 [file ja5c07771_si_002.zip › archive/structures/POSCAR_Ag111_Mo-surf_high-spin.vasp]

Ag-111_SAAs
   1.00000000000000
     8.6592338850511492    0.0000000000000000    0.0000000000000000
     4.3296169425255746    7.4991165217653144    0.0000000000000000
     0.0000000000000000    0.0000000000000000   26.7837247676629531
   Ag   Mo
    53     1
Selective dynamics
Direct
  0.1111111111111143  0.1111111111111143  0.2800207986401873   F   F   F
  0.4444444444444429  0.1111111111111143  0.2800207986401873   F   F   F
  0.7777777777777786  0.1111111111111143  0.2800207986401873   F   F   F
  0.1111111111111143  0.4444444444444429  0.2800207986401873   F   F   F
  0.4444444444444429  0.4444444444444429  0.2800207986401873   F   F   F
  0.7777777777777786  0.4444444444444429  0.2800207986401873   F   F   F
  0.1111111111111143  0.7777777777777786  0.2800207986401873   F   F   F
  0.4444444444444429  0.7777777777777786  0.2800207986401873   F   F   F
  0.7777777777777786  0.7777777777777786  0.2800207986401873   F   F   F
  0.8888888888888857  0.2222222222222214  0.3680124791841166   F   F   F
  0.2222222222222214  0.2222222222222214  0.3680124791841166   F   F   F
  0.5555555555555571  0.2222222222222214  0.3680124791841166   F   F   F
  0.8888888888888857  0.5555555555555571  0.3680124791841166   F   F   F
  0.2222222222222214  0.5555555555555571  0.3680124791841166   F   F   F
  0.5555555555555571  0.5555555555555571  0.3680124791841166   F   F   F
  0.8888888888888857  0.8888888888888857  0.3680124791841166   F   F   F
  0.2222222222222214  0.8888888888888857  0.3680124791841166   F   F   F
  0.5555555555555571  0.8888888888888857  0.3680124791841166   F   F   F
  0.0000000000000000  0.0000000000000000  0.4565286632789949   T   T   T
  0.3330054016275099  0.0003097990853433  0.4563300528004817   T   T   T
  0.6666847992871610  0.0003097990853433  0.4563300528004817   T   T   T
  0.0003097990853433  0.3330054016275099  0.4563300528004817   T   T   T
  0.3333333333333357  0.3333333333333357  0.4562154553225071   T   T   T
  0.6666847992871610  0.3330054016275099  0.4563300528004817   T   T   T
  0.0003097990853433  0.6666847992871610  0.4563300528004817   T   T   T
  0.3330054016275099  0.6666847992871610  0.4563300528004817   T   T   T
  0.6666666666666643  0.6666666666666643  0.4563015298054793   T   T   T
  0.1110653441080487  0.1110653441080487  0.5455304296582497   T   T   T
  0.4443285517467714  0.1113428965064429  0.5450826382284646   T   T   T
  0.7778693117839097  0.1110653441080487  0.5455304296582497   T   T   T
  0.1113428965064429  0.4443285517467714  0.5450826382284646   T   T   T
  0.4443285517467714  0.4443285517467714  0.5450826382284646   T   T   T
  0.7778790805214868  0.4442418389570264  0.5448402358831785   T   T   T
  0.1110653441080487  0.7778693117839097  0.5455304296582497   T   T   T
  0.4442418389570264  0.7778790805214868  0.5448402358831785   T   T   T
  0.7778790805214868  0.7778790805214868  0.5448402358831785   T   T   T
  0.8889220163754175  0.2221559672491509  0.6337504435951260   T   T   T
  0.2223500886729894  0.2223500886729894  0.6336205941359054   T   T   T
  0.5552998226540211  0.2223500886729894  0.6336205941359054   T   T   T
  0.8888291440503906  0.5555854279748118  0.6329890005441712   T   T   T
  0.2223500886729894  0.5552998226540211  0.6336205941359054   T   T   T
  0.5555854279748118  0.5555854279748118  0.6329890005441712   T   T   T
  0.8889220163754175  0.8889220163754175  0.6337504435951260   T   T   T
  0.2221559672491509  0.8889220163754175  0.6337504435951260   T   T   T
  0.5555854279748118  0.8888291440503906  0.6329890005441712   T   T   T
  0.0000000000000000  0.0000000000000000  0.7223972923789219   T   T   T
  0.3341605009343098  0.9991802305208282  0.7223596368261411   T   T   T
  0.6666592685448620  0.9991802305208282  0.7223596368261411   T   T   T
  0.9991802305208282  0.3341605009343098  0.7223596368261411   T   T   T
  0.3333333333333357  0.3333333333333357  0.7223748566760122   T   T   T
  0.6666592685448620  0.3341605009343098  0.7223596368261411   T   T   T
  0.9991802305208282  0.6666592685448620  0.7223596368261411   T   T   T
  0.3341605009343098  0.6666592685448620  0.7223596368261411   T   T   T
  0.6666666666666643  0.6666666666666643  0.7204466609693654   T   T   T
