# Supplementary material for: When Are Dopant d‑States Free-Atom-Like? Periodic Trends and Confinement Effects in Single-Atom Alloys
Source: J Am Chem Soc. 2025 Oct 3;147(41):37079–88. doi: 10.1021/jacs.5c07771 (PMC12532207; doi:10.1021/jacs.5c07771)
Supplement: Supplementary file 2 [file ja5c07771_si_002.zip › archive/structures/POSCAR_Au100_Rh-surf.vasp]

Au Rh
   1.00000000000000
     8.7416302098356926    0.0000000000000000    0.0000000000000000
     0.0000000000000000    8.7416302098356926    0.0000000000000000
     0.0000000000000000    0.0000000000000000   25.3021099999999990
   Au   Rh
    53     1
Selective dynamics
Direct
  0.1666666666666643  0.1666666666666643  0.2964179667229345   F   F   F
  0.5000000000000000  0.1666666666666643  0.2964179667229345   F   F   F
  0.8333333333333357  0.1666666666666643  0.2964179667229345   F   F   F
  0.1666666666666643  0.5000000000000000  0.2964179667229345   F   F   F
  0.5000000000000000  0.5000000000000000  0.2964179667229345   F   F   F
  0.8333333333333357  0.5000000000000000  0.2964179667229345   F   F   F
  0.1666666666666643  0.8333333333333357  0.2964179667229345   F   F   F
  0.5000000000000000  0.8333333333333357  0.2964179667229345   F   F   F
  0.8333333333333357  0.8333333333333357  0.2964179667229345   F   F   F
  0.0000000000000000  0.0000000000000000  0.3778507800337607   F   F   F
  0.3333333333333357  0.0000000000000000  0.3778507800337607   F   F   F
  0.6666666666666643  0.0000000000000000  0.3778507800337607   F   F   F
  0.0000000000000000  0.3333333333333357  0.3778507800337607   F   F   F
  0.3333333333333357  0.3333333333333357  0.3778507800337607   F   F   F
  0.6666666666666643  0.3333333333333357  0.3778507800337607   F   F   F
  0.0000000000000000  0.6666666666666643  0.3778507800337607   F   F   F
  0.3333333333333357  0.6666666666666643  0.3778507800337607   F   F   F
  0.6666666666666643  0.6666666666666643  0.3778507800337607   F   F   F
  0.1666666666666643  0.1666666666666643  0.4594167464948516   T   T   T
  0.4994141087763706  0.1666666666666643  0.4591169794662863   T   T   T
  0.8339192245569652  0.1666666666666643  0.4591169794662863   T   T   T
  0.1666666666666643  0.4994141087763706  0.4591169794662863   T   T   T
  0.4997898370208028  0.4997898370208028  0.4591972527433831   T   T   T
  0.8335434963125328  0.4997898370208028  0.4591972527433831   T   T   T
  0.1666666666666643  0.8339192245569652  0.4591169794662863   T   T   T
  0.4997898370208028  0.8335434963125328  0.4591972527433831   T   T   T
  0.8335434963125328  0.8335434963125328  0.4591972527433831   T   T   T
  0.0002923551641583  0.0002923551641583  0.5411013920062191   T   T   T
  0.3330409781691774  0.0002923551641583  0.5411013920062191   T   T   T
  0.6666666666666643  0.0007839434737222  0.5404365572007573   T   T   T
  0.0002923551641583  0.3330409781691774  0.5411013920062191   T   T   T
  0.3330409781691774  0.3330409781691774  0.5411013920062191   T   T   T
  0.6666666666666643  0.3325493898596135  0.5404365572007573   T   T   T
  0.0007839434737222  0.6666666666666643  0.5404365572007573   T   T   T
  0.3325493898596135  0.6666666666666643  0.5404365572007573   T   T   T
  0.6666666666666643  0.6666666666666643  0.5397977962191304   T   T   T
  0.1666666666666643  0.1666666666666643  0.6227556324989261   T   T   T
  0.5010498224570242  0.1666666666666643  0.6227140486013419   T   T   T
  0.8322835108763115  0.1666666666666643  0.6227140486013419   T   T   T
  0.1666666666666643  0.5010498224570242  0.6227140486013419   T   T   T
  0.4998224197177956  0.4998224197177956  0.6211631113169264   T   T   T
  0.8335109136155402  0.4998224197177956  0.6211631113169264   T   T   T
  0.1666666666666643  0.8322835108763115  0.6227140486013419   T   T   T
  0.4998224197177956  0.8335109136155402  0.6211631113169264   T   T   T
  0.8335109136155402  0.8335109136155402  0.6211631113169264   T   T   T
 -0.0000072364877094 -0.0000072364877094  0.7026754299860868   T   T   T
  0.3333405698210453 -0.0000072364877094  0.7026754299860868   T   T   T
  0.6666666666666643  0.9948717050542746  0.7027044292846151   T   T   T
 -0.0000072364877094  0.3333405698210453  0.7026754299860868   T   T   T
  0.3333405698210453  0.3333405698210453  0.7026754299860868   T   T   T
  0.6666666666666643  0.3384616282790609  0.7027044292846151   T   T   T
  0.9948717050542746  0.6666666666666643  0.7027044292846151   T   T   T
  0.3384616282790609  0.6666666666666643  0.7027044292846151   T   T   T
  0.6666666666666643  0.6666666666666643  0.6940390602417749   T   T   T
