# Supplementary material for: When Are Dopant d‑States Free-Atom-Like? Periodic Trends and Confinement Effects in Single-Atom Alloys
Source: J Am Chem Soc. 2025 Oct 3;147(41):37079–88. doi: 10.1021/jacs.5c07771 (PMC12532207; doi:10.1021/jacs.5c07771)
Supplement: Supplementary file 2 [file ja5c07771_si_002.zip › archive/structures/POSCAR_Cu100_Tc-surf_high-spin.vasp]

Cu-100_SAAs
   1.00000000000000
     7.6445533317179830    0.0000000000000000    0.0000000000000000
     0.0000000000000000    7.6445533317179830    0.0000000000000000
     0.0000000000000000    0.0000000000000000   24.0091924999999975
   Cu   Tc
    53     1
Selective dynamics
Direct
  0.1666666666666643  0.1666666666666643  0.3123803518173318   F   F   F
  0.5000000000000000  0.1666666666666643  0.3123803518173318   F   F   F
  0.8333333333333357  0.1666666666666643  0.3123803518173318   F   F   F
  0.1666666666666643  0.5000000000000000  0.3123803518173318   F   F   F
  0.5000000000000000  0.5000000000000000  0.3123803518173318   F   F   F
  0.8333333333333357  0.5000000000000000  0.3123803518173318   F   F   F
  0.1666666666666643  0.8333333333333357  0.3123803518173318   F   F   F
  0.5000000000000000  0.8333333333333357  0.3123803518173318   F   F   F
  0.8333333333333357  0.8333333333333357  0.3123803518173318   F   F   F
  0.0000000000000000  0.0000000000000000  0.3874282110903948   F   F   F
  0.3333333333333357  0.0000000000000000  0.3874282110903948   F   F   F
  0.6666666666666643  0.0000000000000000  0.3874282110903948   F   F   F
  0.0000000000000000  0.3333333333333357  0.3874282110903948   F   F   F
  0.3333333333333357  0.3333333333333357  0.3874282110903948   F   F   F
  0.6666666666666643  0.3333333333333357  0.3874282110903948   F   F   F
  0.0000000000000000  0.6666666666666643  0.3874282110903948   F   F   F
  0.3333333333333357  0.6666666666666643  0.3874282110903948   F   F   F
  0.6666666666666643  0.6666666666666643  0.3874282110903948   F   F   F
  0.1666666666666643  0.1666666666666643  0.4623321530128174   T   T   T
  0.5001028284154648  0.1666666666666643  0.4625305423448950   T   T   T
  0.8332305049178708  0.1666666666666643  0.4625305423448950   T   T   T
  0.1666666666666643  0.5001028284154648  0.4625305423448950   T   T   T
  0.5000778813261294  0.5000778813261294  0.4627349291333022   T   T   T
  0.8332554520072063  0.5000778813261294  0.4627349291333022   T   T   T
  0.1666666666666643  0.8332305049178708  0.4625305423448950   T   T   T
  0.5000778813261294  0.8332554520072063  0.4627349291333022   T   T   T
  0.8332554520072063  0.8332554520072063  0.4627349291333022   T   T   T
  0.0004702825233080  0.0004702825233080  0.5376747365031713   T   T   T
  0.3328630508100277  0.0004702825233080  0.5376747365031713   T   T   T
  0.6666666666666643  0.0001977146085136  0.5378743152029302   T   T   T
  0.0004702825233080  0.3328630508100277  0.5376747365031713   T   T   T
  0.3328630508100277  0.3328630508100277  0.5376747365031713   T   T   T
  0.6666666666666643  0.3331356187248221  0.5378743152029302   T   T   T
  0.0001977146085136  0.6666666666666643  0.5378743152029302   T   T   T
  0.3331356187248221  0.6666666666666643  0.5378743152029302   T   T   T
  0.6666666666666643  0.6666666666666643  0.5376021146237032   T   T   T
  0.1666666666666643  0.1666666666666643  0.6138934004683657   T   T   T
  0.4994072545431180  0.1666666666666643  0.6129334411869165   T   T   T
  0.8339260787902176  0.1666666666666643  0.6129334411869165   T   T   T
  0.1666666666666643  0.4994072545431180  0.6129334411869165   T   T   T
  0.4998174483129159  0.4998174483129159  0.6128253841129401   T   T   T
  0.8335158850204197  0.4998174483129159  0.6128253841129401   T   T   T
  0.1666666666666643  0.8339260787902176  0.6129334411869165   T   T   T
  0.4998174483129159  0.8335158850204197  0.6128253841129401   T   T   T
  0.8335158850204197  0.8335158850204197  0.6128253841129401   T   T   T
  0.9993870523701952  0.9993870523701952  0.6867873256747463   T   T   T
  0.3339462809631407  0.9993870523701952  0.6867873256747463   T   T   T
  0.6666666666666643  0.0029232481880767  0.6866800144788205   T   T   T
  0.9993870523701952  0.3339462809631407  0.6867873256747463   T   T   T
  0.3339462809631407  0.3339462809631407  0.6867873256747463   T   T   T
  0.6666666666666643  0.3304100851452589  0.6866800144788205   T   T   T
  0.0029232481880767  0.6666666666666643  0.6866800144788205   T   T   T
  0.3304100851452589  0.6666666666666643  0.6866800144788205   T   T   T
  0.6666666666666643  0.6666666666666643  0.6898235296947506   T   T   T
