# Supplementary material for: When Are Dopant d‑States Free-Atom-Like? Periodic Trends and Confinement Effects in Single-Atom Alloys
Source: J Am Chem Soc. 2025 Oct 3;147(41):37079–88. doi: 10.1021/jacs.5c07771 (PMC12532207; doi:10.1021/jacs.5c07771)
Supplement: Supplementary file 2 [file ja5c07771_si_002.zip › archive/structures/POSCAR_Cu211_Pd-surf.vasp]

Cu-211_SAAs
   1.00000000000000
     6.2417516580673897    0.0000000000000000    0.0000000000000000
     0.0000000000000000    7.6445533317179812    0.0000000000000000
     0.0000000000000000    0.0000000000000000   27.5051572843885097
   Cu   Pd   Cu
     1     1    52
Selective dynamics
Direct
  0.6605197808883831  0.1624895930176066  0.7224311155371616   T   T   T
  0.6693275937670914  0.5000000319387241  0.7263968192229806   T   T   T
  0.6605192174375888  0.8375103568843836  0.7224308256317170   T   T   T
  0.3301384381964367  0.0000001173541525  0.6987690493353749   T   T   T
  0.3314854608804811  0.3323291772199190  0.6989868789955026   T   T   T
  0.3314853227690438  0.6676707188248342  0.6989867393693058   T   T   T
  0.0011784816443313  0.1669346474891895  0.6747916570740570   T   T   T
  0.0064232020165411  0.4999999418356977  0.6736848123619151   T   T   T
  0.0011782580178770  0.8330653924887463  0.6747918128284869   T   T   T
  0.6704174297491340  0.0000001847438588  0.6454031092398570   T   T   T
  0.6704722686532490  0.3334548805119690  0.6453542532902060   T   T   T
  0.6704723960747104  0.6665450035237644  0.6453541915562597   T   T   T
  0.3314415895404088  0.1668035531929570  0.6194974577463448   T   T   T
  0.3329962049431683  0.4999999326478905  0.6194306023848498   T   T   T
  0.3314415394797986  0.8331965362504483  0.6194974982800161   T   T   T
 -0.0001968430083317  0.9999999651619028  0.5930661356474076   T   T   T
  0.0003660308759538  0.3330727364958125  0.5929015190318243   T   T   T
  0.0003661243601842  0.6669272980795625  0.5929015129982512   T   T   T
  0.6659984437233974  0.1668864970039955  0.5662412427411296   T   T   T
  0.6665260463802846  0.4999999896468288  0.5659116816695258   T   T   T
  0.6659984113587886  0.8331135426856089  0.5662412798084006   T   T   T
  0.3324969238258665  0.9999999814507281  0.5396320840418022   T   T   T
  0.3329390456043377  0.3333059583943824  0.5395618865015406   T   T   T
  0.3329390735428572  0.6666940694244586  0.5395618976483914   T   T   T
 -0.0004119773185130  0.1664739548229334  0.5127841414109890   T   T   T
 -0.0002258026305495  0.5000000010235420  0.5126958965479154   T   T   T
 -0.0004120036551919  0.8335260510833274  0.5127841293855767   T   T   T
  0.6663029872784273 -0.0000000091808847  0.4863232840763277   T   T   T
  0.6667544692224815  0.3332322931596108  0.4861725949820371   T   T   T
  0.6667544490738954  0.6667677253547744  0.4861725958582677   T   T   T
  0.3333883137638001  0.1666159462717990  0.4596431431789900   T   T   T
  0.3335766447848756  0.5000000149216184  0.4596187218630329   T   T   T
  0.3333883055176491  0.8333840447372659  0.4596431346731563   T   T   T
  0.0003896399610473  0.0000000062695177  0.4325906675890339   T   T   T
  0.0005433631528254  0.3332883256943321  0.4326464900105689   T   T   T
  0.0005433537708112  0.6667116750087423  0.4326464902229092   T   T   T
  0.6666666666666643  0.1666666666666643  0.4063960558745592   F   F   F
  0.6666666666666643  0.5000000000000000  0.4063960558745592   F   F   F
  0.6666666666666643  0.8333333333333357  0.4063960558745592   F   F   F
  0.3333333333333357  0.0000000000000000  0.3796520718387200   F   F   F
  0.3333333333333357  0.3333333333333357  0.3796520718387200   F   F   F
  0.3333333333333357  0.6666666666666643  0.3796520718387200   F   F   F
  0.0000000000000000  0.1666666666666643  0.3529080878028736   F   F   F
  0.0000000000000000  0.5000000000000000  0.3529080878028736   F   F   F
  0.0000000000000000  0.8333333333333357  0.3529080878028736   F   F   F
  0.6666666666666643  0.0000000000000000  0.3261641037670344   F   F   F
  0.6666666666666643  0.3333333333333357  0.3261641037670344   F   F   F
  0.6666666666666643  0.6666666666666643  0.3261641037670344   F   F   F
  0.3333333333333357  0.1666666666666643  0.2994201197311952   F   F   F
  0.3333333333333357  0.5000000000000000  0.2994201197311952   F   F   F
  0.3333333333333357  0.8333333333333357  0.2994201197311952   F   F   F
  0.0000000000000000  0.0000000000000000  0.2726761356953560   F   F   F
  0.0000000000000000  0.3333333333333357  0.2726761356953560   F   F   F
  0.0000000000000000  0.6666666666666643  0.2726761356953560   F   F   F
