# Supplementary material for: When Are Dopant d‑States Free-Atom-Like? Periodic Trends and Confinement Effects in Single-Atom Alloys
Source: J Am Chem Soc. 2025 Oct 3;147(41):37079–88. doi: 10.1021/jacs.5c07771 (PMC12532207; doi:10.1021/jacs.5c07771)
Supplement: Supplementary file 2 [file ja5c07771_si_002.zip › archive/structures/POSCAR_Cu211_Rh-surf.vasp]

Cu-211_SAAs
   1.00000000000000
     6.2417516580673897    0.0000000000000000    0.0000000000000000
     0.0000000000000000    7.6445533317179812    0.0000000000000000
     0.0000000000000000    0.0000000000000000   27.5051572843885097
   Cu   Rh   Cu
     1     1    52
Selective dynamics
Direct
  0.6598008660714300  0.1646537830135724  0.7228600994324991   T   T   T
  0.6643418548393885  0.5000000064479871  0.7238503419407821   T   T   T
  0.6598004520086838  0.8353462356163958  0.7228599887312400   T   T   T
  0.3305471434558651  0.0000000718425478  0.6990057917907435   T   T   T
  0.3310877127539089  0.3330436319293357  0.6993195936219297   T   T   T
  0.3310875906718771  0.6669562997473528  0.6993195153973003   T   T   T
  0.0006733301821658  0.1668740134943064  0.6751718816036725   T   T   T
  0.0039461266514147  0.4999999692156792  0.6743021167624061   T   T   T
  0.0006731350204665  0.8331260142319989  0.6751720299989713   T   T   T
  0.6698067141554683  0.0000000775694037  0.6457775893459821   T   T   T
  0.6704210315133169  0.3331359064868040  0.6449105296292880   T   T   T
  0.6704210715682616  0.6668640822699748  0.6449104296629807   T   T   T
  0.3314449554690125  0.1668251771605838  0.6197400603934432   T   T   T
  0.3329673652176203  0.4999999366630594  0.6197517349642314   T   T   T
  0.3314448509634094  0.8331748841663155  0.6197401090173974   T   T   T
  0.0002115831787217  0.9999999658037246  0.5933254758500863   T   T   T
  0.0011760223691412  0.3330536483639244  0.5929972397769331   T   T   T
  0.0011760089622219  0.6669463614933042  0.5929972376201212   T   T   T
  0.6666182681393846  0.1663927229556077  0.5662230706779490   T   T   T
  0.6671671189423454  0.4999999930690420  0.5657413226578888   T   T   T
  0.6666181826942569  0.8336072900799213  0.5662230685019518   T   T   T
  0.3329824863566391 -0.0000000145377160  0.5397521580692987   T   T   T
  0.3334663510037054  0.3332548188601872  0.5397658325315526   T   T   T
  0.3334663001861012  0.6667451765689311  0.5397658521173799   T   T   T
 -0.0000120738351290  0.1663382831069197  0.5128585321053777   T   T   T
  0.0004170729877737  0.4999999955333764  0.5128018263779223   T   T   T
 -0.0000121512566987  0.8336616986592308  0.5128584975821038   T   T   T
  0.6664419307751884 -0.0000000130801463  0.4861526242597736   T   T   T
  0.6671484870025697  0.3331701540277472  0.4862047081290017   T   T   T
  0.6671483974147171  0.6668298449870150  0.4862047076015252   T   T   T
  0.3337681373966630  0.1667543788699286  0.4597467820528587   T   T   T
  0.3338081284361271  0.5000000089256604  0.4597163402139093   T   T   T
  0.3337680761616786  0.8332455996008528  0.4597467919125484   T   T   T
  0.0007960280243382 -0.0000000093497229  0.4326067437650721   T   T   T
  0.0007693487739701  0.3333132093575587  0.4326615380608956   T   T   T
  0.0007693144146406  0.6666867923409971  0.4326615339426534   T   T   T
  0.6666666666666643  0.1666666666666643  0.4063960558745592   F   F   F
  0.6666666666666643  0.5000000000000000  0.4063960558745592   F   F   F
  0.6666666666666643  0.8333333333333357  0.4063960558745592   F   F   F
  0.3333333333333357  0.0000000000000000  0.3796520718387200   F   F   F
  0.3333333333333357  0.3333333333333357  0.3796520718387200   F   F   F
  0.3333333333333357  0.6666666666666643  0.3796520718387200   F   F   F
  0.0000000000000000  0.1666666666666643  0.3529080878028736   F   F   F
  0.0000000000000000  0.5000000000000000  0.3529080878028736   F   F   F
  0.0000000000000000  0.8333333333333357  0.3529080878028736   F   F   F
  0.6666666666666643  0.0000000000000000  0.3261641037670344   F   F   F
  0.6666666666666643  0.3333333333333357  0.3261641037670344   F   F   F
  0.6666666666666643  0.6666666666666643  0.3261641037670344   F   F   F
  0.3333333333333357  0.1666666666666643  0.2994201197311952   F   F   F
  0.3333333333333357  0.5000000000000000  0.2994201197311952   F   F   F
  0.3333333333333357  0.8333333333333357  0.2994201197311952   F   F   F
  0.0000000000000000  0.0000000000000000  0.2726761356953560   F   F   F
  0.0000000000000000  0.3333333333333357  0.2726761356953560   F   F   F
  0.0000000000000000  0.6666666666666643  0.2726761356953560   F   F   F
