# Supplementary material for: When Are Dopant d‑States Free-Atom-Like? Periodic Trends and Confinement Effects in Single-Atom Alloys
Source: J Am Chem Soc. 2025 Oct 3;147(41):37079–88. doi: 10.1021/jacs.5c07771 (PMC12532207; doi:10.1021/jacs.5c07771)
Supplement: Supplementary file 2 [file ja5c07771_si_002.zip › archive/structures/POSCAR_Cu111_Mo-bulk.vasp]

Cu-111_SAAs_bulk
   1.00000000000000
     7.6445533317179830    0.0000000000000000    0.0000000000000000
     3.8222766658589915    6.6203773858527413    0.0000000000000000
     0.0000000000000000    0.0000000000000000   25.4029194301123162
   Cu   Mo   Cu
    35     1    18
Selective dynamics
Direct
  0.1111111111111143  0.1111111111111143  0.2952416560086206   F   F   F
  0.4444444444444429  0.1111111111111143  0.2952416560086206   F   F   F
  0.7777777777777786  0.1111111111111143  0.2952416560086206   F   F   F
  0.1111111111111143  0.4444444444444429  0.2952416560086206   F   F   F
  0.4444444444444429  0.4444444444444429  0.2952416560086206   F   F   F
  0.7777777777777786  0.4444444444444429  0.2952416560086206   F   F   F
  0.1111111111111143  0.7777777777777786  0.2952416560086206   F   F   F
  0.4444444444444429  0.7777777777777786  0.2952416560086206   F   F   F
  0.7777777777777786  0.7777777777777786  0.2952416560086206   F   F   F
  0.8888888888888857  0.2222222222222214  0.3771449936051710   F   F   F
  0.2222222222222214  0.2222222222222214  0.3771449936051710   F   F   F
  0.5555555555555571  0.2222222222222214  0.3771449936051710   F   F   F
  0.8888888888888857  0.5555555555555571  0.3771449936051710   F   F   F
  0.2222222222222214  0.5555555555555571  0.3771449936051710   F   F   F
  0.5555555555555571  0.5555555555555571  0.3771449936051710   F   F   F
  0.8888888888888857  0.8888888888888857  0.3771449936051710   F   F   F
  0.2222222222222214  0.8888888888888857  0.3771449936051710   F   F   F
  0.5555555555555571  0.8888888888888857  0.3771449936051710   F   F   F
  0.9998995364349891  0.9998995364349891  0.4592635292152849   T   T   T
  0.3335342604633647  0.9998995364349891  0.4592635292152849   T   T   T
  0.6655591837244204  0.0022149658844880  0.4583181446385632   T   T   T
  0.9998995364349891  0.3335342604633647  0.4592635292152849   T   T   T
  0.3331059036779008  0.3331059036779008  0.4589187624563113   T   T   T
  0.6671215259775271  0.3331059036779008  0.4589187624563113   T   T   T
  0.0022149658844880  0.6655591837244204  0.4583181446385632   T   T   T
  0.3331059036779008  0.6671215259775271  0.4589187624563113   T   T   T
  0.6655591837244204  0.6655591837244204  0.4583181446385632   T   T   T
  0.1111111111111143  0.1111111111111143  0.5412259326356368   T   T   T
  0.4415507145027414  0.1138134126984591  0.5418834929046523   T   T   T
  0.7779692061321352  0.1138134126984591  0.5418834929046523   T   T   T
  0.1138134126984591  0.4415507145027414  0.5418834929046523   T   T   T
  0.4444444444444429  0.4444444444444429  0.5412464938450643   T   T   T
  0.7779692061321352  0.4415507145027414  0.5418834929046523   T   T   T
  0.1138134126984591  0.7779692061321352  0.5418834929046523   T   T   T
  0.4415507145027414  0.7779692061321352  0.5418834929046523   T   T   T
  0.7777777777777786  0.7777777777777786  0.5422128522815858   T   T   T
  0.8899418835539324  0.2216957248896981  0.6239365865020960   T   T   T
  0.2216957248896981  0.2216957248896981  0.6239365865020960   T   T   T
  0.5555327131631261  0.2222679070070830  0.6235674288130358   T   T   T
  0.8899094423157279  0.5535144487018725  0.6255136393418598   T   T   T
  0.2222679070070830  0.5555327131631261  0.6235674288130358   T   T   T
  0.5555327131631261  0.5555327131631261  0.6235674288130358   T   T   T
  0.8899094423157279  0.8899094423157279  0.6255136393418598   T   T   T
  0.2216957248896981  0.8899418835539324  0.6239365865020960   T   T   T
  0.5535144487018725  0.8899094423157279  0.6255136393418598   T   T   T
  0.9997332913351386  0.9997332913351386  0.7056080366023983   T   T   T
  0.3338667506630656  0.9997332913351386  0.7056080366023983   T   T   T
  0.6663014695215226  0.0007303942902903  0.7064113656379973   T   T   T
  0.9997332913351386  0.3338667506630656  0.7056080366023983   T   T   T
  0.3334002689922463  0.3334002689922463  0.7046283358919357   T   T   T
  0.6665327953488430  0.3334002689922463  0.7046283358919357   T   T   T
  0.0007303942902903  0.6663014695215226  0.7064113656379973   T   T   T
  0.3334002689922463  0.6665327953488430  0.7046283358919357   T   T   T
  0.6663014695215226  0.6663014695215226  0.7064113656379973   T   T   T
