# Supplementary material for: When Are Dopant d‑States Free-Atom-Like? Periodic Trends and Confinement Effects in Single-Atom Alloys
Source: J Am Chem Soc. 2025 Oct 3;147(41):37079–88. doi: 10.1021/jacs.5c07771 (PMC12532207; doi:10.1021/jacs.5c07771)
Supplement: Supplementary file 2 [file ja5c07771_si_002.zip › archive/structures/POSCAR_Cu211_Cd-surf.vasp]

Cu-211_SAAs
   1.00000000000000
     6.2417516580673897    0.0000000000000000    0.0000000000000000
     0.0000000000000000    7.6445533317179812    0.0000000000000000
     0.0000000000000000    0.0000000000000000   27.5051572843885097
   Cu   Cd   Cu
     1     1    52
Selective dynamics
Direct
  0.6577620777996208  0.1601090459161237  0.7223989487539901   T   T   T
  0.6805864051727982  0.4999999768456457  0.7381037999203222   T   T   T
  0.6577615783900251  0.8398910160000073  0.7223991931517241   T   T   T
  0.3276252932222097  0.0000000364492794  0.6988485159630350   T   T   T
  0.3308871535513090  0.3321010655840219  0.6992249451426383   T   T   T
  0.3308870321445495  0.6678989350652462  0.6992248406534503   T   T   T
  0.9994199025284785  0.1666696289326212  0.6746833035472539   T   T   T
  0.0074497403938553  0.4999999707959120  0.6731833047339529   T   T   T
  0.9994192464300230  0.8333304257832800  0.6746836266573487   T   T   T
  0.6687350246737594  0.9999998773384997  0.6450405814992574   T   T   T
  0.6704450682193227  0.3339322256776255  0.6458459596245973   T   T   T
  0.6704449097433547  0.6660678642935202  0.6458460730778658   T   T   T
  0.3314915365381002  0.1673713569631445  0.6196061063297325   T   T   T
  0.3343510207397918  0.4999999582233868  0.6194235632189649   T   T   T
  0.3314911805859908  0.8326287038166076  0.6196061952101051   T   T   T
  0.9996039563796647  0.9999999326793593  0.5930831402214586   T   T   T
  0.9992194165391965  0.3331673365085657  0.5928687364335817   T   T   T
  0.9992192335680745  0.6668327486243485  0.5928687959688466   T   T   T
  0.6654040787769342  0.1664919658718872  0.5660114355116213   T   T   T
  0.6658364215787899  0.5000000395396008  0.5663404373891545   T   T   T
  0.6654039257136355  0.8335080015494924  0.5660114642713202   T   T   T
  0.3321166400247028  0.9999999768496949  0.5397234986341914   T   T   T
  0.3320359110932043  0.3333770127646097  0.5394293044491998   T   T   T
  0.3320358116197982  0.6666230105461856  0.5394293528879259   T   T   T
  0.9988637140388428  0.1665781914547142  0.5127773242838678   T   T   T
  0.9987793802806617  0.5000000243138141  0.5127787302228817   T   T   T
  0.9988636692954367  0.8334217805839481  0.5127773337228734   T   T   T
  0.6661654015573055 -0.0000000081292531  0.4860582339590291   T   T   T
  0.6660593806497487  0.3334265270077857  0.4862810843672014   T   T   T
  0.6660593160636377  0.6665734805626629  0.4862811007554005   T   T   T
  0.3331418865773592  0.1665156729453658  0.4595714675616556   T   T   T
  0.3328088134412931  0.5000000258329828  0.4594404900967094   T   T   T
  0.3331418766780116  0.8334843042857766  0.4595714663690202   T   T   T
  0.0001586443685965 -0.0000000007345620  0.4326068735269836   T   T   T
  0.0000810526264948  0.3332022588739832  0.4326192468464806   T   T   T
  0.0000810301352147  0.6667977371078955  0.4326192362447515   T   T   T
  0.6666666666666643  0.1666666666666643  0.4063960558745592   F   F   F
  0.6666666666666643  0.5000000000000000  0.4063960558745592   F   F   F
  0.6666666666666643  0.8333333333333357  0.4063960558745592   F   F   F
  0.3333333333333357  0.0000000000000000  0.3796520718387200   F   F   F
  0.3333333333333357  0.3333333333333357  0.3796520718387200   F   F   F
  0.3333333333333357  0.6666666666666643  0.3796520718387200   F   F   F
  0.0000000000000000  0.1666666666666643  0.3529080878028736   F   F   F
  0.0000000000000000  0.5000000000000000  0.3529080878028736   F   F   F
  0.0000000000000000  0.8333333333333357  0.3529080878028736   F   F   F
  0.6666666666666643  0.0000000000000000  0.3261641037670344   F   F   F
  0.6666666666666643  0.3333333333333357  0.3261641037670344   F   F   F
  0.6666666666666643  0.6666666666666643  0.3261641037670344   F   F   F
  0.3333333333333357  0.1666666666666643  0.2994201197311952   F   F   F
  0.3333333333333357  0.5000000000000000  0.2994201197311952   F   F   F
  0.3333333333333357  0.8333333333333357  0.2994201197311952   F   F   F
  0.0000000000000000  0.0000000000000000  0.2726761356953560   F   F   F
  0.0000000000000000  0.3333333333333357  0.2726761356953560   F   F   F
  0.0000000000000000  0.6666666666666643  0.2726761356953560   F   F   F
