# Supplementary material for: When Are Dopant d‑States Free-Atom-Like? Periodic Trends and Confinement Effects in Single-Atom Alloys
Source: J Am Chem Soc. 2025 Oct 3;147(41):37079–88. doi: 10.1021/jacs.5c07771 (PMC12532207; doi:10.1021/jacs.5c07771)
Supplement: Supplementary file 2 [file ja5c07771_si_002.zip › archive/structures/POSCAR_Cu211_Nb-surf_high-spin.vasp]

Cu-211_SAAs
   1.00000000000000
     6.2417516580673897    0.0000000000000000    0.0000000000000000
     0.0000000000000000    7.6445533317179812    0.0000000000000000
     0.0000000000000000    0.0000000000000000   27.5051572843885097
   Cu   Nb   Cu
     1     1    52
Selective dynamics
Direct
  0.6494292749095791  0.1603183747227989  0.7238476291464636   T   T   T
  0.6850300080888281  0.5000002561188308  0.7271978378598826   T   T   T
  0.6494285851815355  0.8396819544276651  0.7238478129827786   T   T   T
  0.3190956387679560  0.0000001612041375  0.7001298850208549   T   T   T
  0.3313000284151837  0.3350589191901687  0.7010067939007443   T   T   T
  0.3312993076691519  0.6649411656427001  0.7010071919990711   T   T   T
  0.9927874720410189  0.1685996727057103  0.6771525995908740   T   T   T
  0.0119737320556218  0.5000001266402087  0.6725257520442510   T   T   T
  0.9927868446321277  0.8314002963631640  0.6771530158436088   T   T   T
  0.6640037226248602  0.9999998713448164  0.6453123010162818   T   T   T
  0.6702309760812548  0.3331783896511557  0.6452705383911963   T   T   T
  0.6702308198580466  0.6668218341891312  0.6452705065184574   T   T   T
  0.3286984288286700  0.1671900404846384  0.6207160534510942   T   T   T
  0.3385622220466877  0.5000001523402245  0.6192383036918538   T   T   T
  0.3286976965395610  0.8328097669158783  0.6207163593551075   T   T   T
  0.9982422458408802  0.9999998299072735  0.5946431208327687   T   T   T
  0.0008130484750392  0.3322329334497819  0.5929271795754580   T   T   T
  0.0008129377586422  0.6677671446775810  0.5929270238831807   T   T   T
  0.6646270283130989  0.1658940096642687  0.5659891415063349   T   T   T
  0.6686823003266977  0.4999999956931080  0.5654837850359657   T   T   T
  0.6646266268330149  0.8341059698697519  0.5659890907561401   T   T   T
  0.3300228992285319  0.9999998902009879  0.5402402871242854   T   T   T
  0.3324874130997729  0.3326964318372409  0.5399635756846155   T   T   T
  0.3324873967591794  0.6673036456148002  0.5399635207675721   T   T   T
  0.9979354408446116  0.1660434353868826  0.5131254223091326   T   T   T
  0.0008558393744197  0.4999999393396797  0.5127322903961438   T   T   T
  0.9979353605835574  0.8339565887063195  0.5131253154172105   T   T   T
  0.6645046044159645  0.0000000532536738  0.4860240418560288   T   T   T
  0.6659799629976895  0.3333281601484208  0.4862452200663480   T   T   T
  0.6659799892475674  0.6666717751794355  0.4862452072917728   T   T   T
  0.3327591889085542  0.1666710259306867  0.4597977033860978   T   T   T
  0.3333929397878568  0.4999999660416712  0.4597210212227074   T   T   T
  0.3327592001385788  0.8333290105944299  0.4597976582831961   T   T   T
  0.0005687494157904  0.0000000259017147  0.4327703596746477   T   T   T
  0.0005144383740882  0.3331233935229613  0.4327298979548389   T   T   T
  0.0005144599150355  0.6668765776467399  0.4327298606152658   T   T   T
  0.6666666666666643  0.1666666666666643  0.4063960558745592   F   F   F
  0.6666666666666643  0.5000000000000000  0.4063960558745592   F   F   F
  0.6666666666666643  0.8333333333333357  0.4063960558745592   F   F   F
  0.3333333333333357  0.0000000000000000  0.3796520718387200   F   F   F
  0.3333333333333357  0.3333333333333357  0.3796520718387200   F   F   F
  0.3333333333333357  0.6666666666666643  0.3796520718387200   F   F   F
  0.0000000000000000  0.1666666666666643  0.3529080878028736   F   F   F
  0.0000000000000000  0.5000000000000000  0.3529080878028736   F   F   F
  0.0000000000000000  0.8333333333333357  0.3529080878028736   F   F   F
  0.6666666666666643  0.0000000000000000  0.3261641037670344   F   F   F
  0.6666666666666643  0.3333333333333357  0.3261641037670344   F   F   F
  0.6666666666666643  0.6666666666666643  0.3261641037670344   F   F   F
  0.3333333333333357  0.1666666666666643  0.2994201197311952   F   F   F
  0.3333333333333357  0.5000000000000000  0.2994201197311952   F   F   F
  0.3333333333333357  0.8333333333333357  0.2994201197311952   F   F   F
  0.0000000000000000  0.0000000000000000  0.2726761356953560   F   F   F
  0.0000000000000000  0.3333333333333357  0.2726761356953560   F   F   F
  0.0000000000000000  0.6666666666666643  0.2726761356953560   F   F   F
