# Supplementary material for: When Are Dopant d‑States Free-Atom-Like? Periodic Trends and Confinement Effects in Single-Atom Alloys
Source: J Am Chem Soc. 2025 Oct 3;147(41):37079–88. doi: 10.1021/jacs.5c07771 (PMC12532207; doi:10.1021/jacs.5c07771)
Supplement: Supplementary file 2 [file ja5c07771_si_002.zip › archive/structures/POSCAR_Cu100_Ag-surf.vasp]

Cu-100_SAAs
   1.00000000000000
     7.6445533317179830    0.0000000000000000    0.0000000000000000
     0.0000000000000000    7.6445533317179830    0.0000000000000000
     0.0000000000000000    0.0000000000000000   24.0091924999999975
   Cu   Ag
    53     1
Selective dynamics
Direct
  0.1666666666666643  0.1666666666666643  0.3123803518173318   F   F   F
  0.5000000000000000  0.1666666666666643  0.3123803518173318   F   F   F
  0.8333333333333357  0.1666666666666643  0.3123803518173318   F   F   F
  0.1666666666666643  0.5000000000000000  0.3123803518173318   F   F   F
  0.5000000000000000  0.5000000000000000  0.3123803518173318   F   F   F
  0.8333333333333357  0.5000000000000000  0.3123803518173318   F   F   F
  0.1666666666666643  0.8333333333333357  0.3123803518173318   F   F   F
  0.5000000000000000  0.8333333333333357  0.3123803518173318   F   F   F
  0.8333333333333357  0.8333333333333357  0.3123803518173318   F   F   F
  0.0000000000000000  0.0000000000000000  0.3874282110903948   F   F   F
  0.3333333333333357  0.0000000000000000  0.3874282110903948   F   F   F
  0.6666666666666643  0.0000000000000000  0.3874282110903948   F   F   F
  0.0000000000000000  0.3333333333333357  0.3874282110903948   F   F   F
  0.3333333333333357  0.3333333333333357  0.3874282110903948   F   F   F
  0.6666666666666643  0.3333333333333357  0.3874282110903948   F   F   F
  0.0000000000000000  0.6666666666666643  0.3874282110903948   F   F   F
  0.3333333333333357  0.6666666666666643  0.3874282110903948   F   F   F
  0.6666666666666643  0.6666666666666643  0.3874282110903948   F   F   F
  0.1666666666666643  0.1666666666666643  0.4626295138810327   T   T   T
  0.5001837793968757  0.1666666666666643  0.4626749432741618   T   T   T
  0.8331495539364600  0.1666666666666643  0.4626749432741618   T   T   T
  0.1666666666666643  0.5001837793968757  0.4626749432741618   T   T   T
  0.5000831707621349  0.5000831707621349  0.4626240315288163   T   T   T
  0.8332501625712008  0.5000831707621349  0.4626240315288163   T   T   T
  0.1666666666666643  0.8331495539364600  0.4626749432741618   T   T   T
  0.5000831707621349  0.8332501625712008  0.4626240315288163   T   T   T
  0.8332501625712008  0.8332501625712008  0.4626240315288163   T   T   T
  0.9998991961136869  0.9998991961136869  0.5378857174819524   T   T   T
  0.3334341372196491  0.9998991961136869  0.5378857174819524   T   T   T
  0.6666666666666643  0.9995312524124937  0.5381064261084059   T   T   T
  0.9998991961136869  0.3334341372196491  0.5378857174819524   T   T   T
  0.3334341372196491  0.3334341372196491  0.5378857174819524   T   T   T
  0.6666666666666643  0.3338020809208419  0.5381064261084059   T   T   T
  0.9995312524124937  0.6666666666666643  0.5381064261084059   T   T   T
  0.3338020809208419  0.6666666666666643  0.5381064261084059   T   T   T
  0.6666666666666643  0.6666666666666643  0.5383118143755432   T   T   T
  0.1666666666666643  0.1666666666666643  0.6135151911709636   T   T   T
  0.4991423229821375  0.1666666666666643  0.6129747227915481   T   T   T
  0.8341910103511982  0.1666666666666643  0.6129747227915481   T   T   T
  0.1666666666666643  0.4991423229821375  0.6129747227915481   T   T   T
  0.5003279539292549  0.5003279539292549  0.6137864455833232   T   T   T
  0.8330053794040808  0.5003279539292549  0.6137864455833232   T   T   T
  0.1666666666666643  0.8341910103511982  0.6129747227915481   T   T   T
  0.5003279539292549  0.8330053794040808  0.6137864455833232   T   T   T
  0.8330053794040808  0.8330053794040808  0.6137864455833232   T   T   T
  0.9997347440860157  0.9997347440860157  0.6867639786341131   T   T   T
  0.3335985892473200  0.9997347440860157  0.6867639786341131   T   T   T
  0.6666666666666643  0.0064127113196272  0.6866935481558006   T   T   T
  0.9997347440860157  0.3335985892473200  0.6867639786341131   T   T   T
  0.3335985892473200  0.3335985892473200  0.6867639786341131   T   T   T
  0.6666666666666643  0.3269206220137085  0.6866935481558006   T   T   T
  0.0064127113196272  0.6666666666666643  0.6866935481558006   T   T   T
  0.3269206220137085  0.6666666666666643  0.6866935481558006   T   T   T
  0.6666666666666643  0.6666666666666643  0.6995584245705425   T   T   T
