# Supplementary material for: When Are Dopant d‑States Free-Atom-Like? Periodic Trends and Confinement Effects in Single-Atom Alloys
Source: J Am Chem Soc. 2025 Oct 3;147(41):37079–88. doi: 10.1021/jacs.5c07771 (PMC12532207; doi:10.1021/jacs.5c07771)
Supplement: Supplementary file 2 [file ja5c07771_si_002.zip › archive/structures/POSCAR_Ag211_Zr-surf_high-spin.vasp]

Ag-211_SAAs
   1.00000000000000
     7.0702348605977736    0.0000000000000000    0.0000000000000000
     0.0000000000000000    8.6592338850511510    0.0000000000000000
     0.0000000000000000    0.0000000000000000   29.1649978744455964
   Ag   Zr   Ag
     1     1    52
Selective dynamics
Direct
  0.6572243808679556  0.1646294857936110  0.7416649976944097   T   T   T
  0.6766185682374510  0.5000000074284693  0.7390016665775426   T   T   T
  0.6572244884073226  0.8353705180953426  0.7416649505761796   T   T   T
  0.3250190529224232  0.9999999887099190  0.7159470235683972   T   T   T
  0.3327720904511584  0.3349214934449221  0.7166509835847914   T   T   T
  0.3327721167610529  0.6650785248188723  0.7166510024781670   T   T   T
  0.9970262664862559  0.1677642273321321  0.6904220692746251   T   T   T
  0.0100473215576929  0.5000000130907233  0.6868771455344601   T   T   T
  0.9970263517227413  0.8322357630928232  0.6904220256601725   T   T   T
  0.6670346680935659  0.0000000070366972  0.6567359993751326   T   T   T
  0.6737733583446986  0.3318151112423965  0.6558667972664273   T   T   T
  0.6737733283546560  0.6681848694199413  0.6558667678812881   T   T   T
  0.3315684996636624  0.1668972659207291  0.6301264529386498   T   T   T
  0.3411540739364693  0.5000000019732415  0.6291101423542340   T   T   T
  0.3315685890390337  0.8331027246916305  0.6301264239560870   T   T   T
  0.0006353160502154  0.0000000063246662  0.6018701534762761   T   T   T
  0.0044138818672547  0.3327446799755788  0.6002851407405385   T   T   T
  0.0044138649051946  0.6672553172847525  0.6002851320411076   T   T   T
  0.6673345815991613  0.1655550509160198  0.5711875926265148   T   T   T
  0.6708967647880839  0.4999999869122559  0.5707802804362467   T   T   T
  0.6673346241446702  0.8344449546577651  0.5711875660041464   T   T   T
  0.3320005716815750  0.0000000094636969  0.5437420928106317   T   T   T
  0.3346174371640846  0.3327727639838879  0.5434704291970692   T   T   T
  0.3346174519553468  0.6672272215087238  0.5434704125334044   T   T   T
 -0.0000618881009758  0.1663129730064016  0.5145763659072241   T   T   T
  0.0026914302442234  0.4999999951960651  0.5141500878621285   T   T   T
 -0.0000618482216832  0.8336870293780052  0.5145763479313958   T   T   T
  0.6663803037126965  0.0000000098829418  0.4855059012513495   T   T   T
  0.6674354429898068  0.3333428016225827  0.4857665203792893   T   T   T
  0.6674354733284690  0.6666571868972629  0.4857665129014153   T   T   T
  0.3339064438210123  0.1667726855248561  0.4573787852759128   T   T   T
  0.3347628854026748  0.4999999951973064  0.4572991170974978   T   T   T
  0.3339064721881054  0.8332273177357852  0.4573787837045006   T   T   T
  0.0013037648908078  0.0000000036434056  0.4284984995349362   T   T   T
  0.0010151608659643  0.3331908829096755  0.4283688025400951   T   T   T
  0.0010151776695838  0.6668091128840224  0.4283687960012810   T   T   T
  0.6666666666666643  0.1666666666666643  0.4000060584831076   F   F   F
  0.6666666666666643  0.5000000000000000  0.4000060584831076   F   F   F
  0.6666666666666643  0.8333333333333357  0.4000060584831076   F   F   F
  0.3333333333333357  0.0000000000000000  0.3714363609068485   F   F   F
  0.3333333333333357  0.3333333333333357  0.3714363609068485   F   F   F
  0.3333333333333357  0.6666666666666643  0.3714363609068485   F   F   F
  0.0000000000000000  0.1666666666666643  0.3428666633305966   F   F   F
  0.0000000000000000  0.5000000000000000  0.3428666633305966   F   F   F
  0.0000000000000000  0.8333333333333357  0.3428666633305966   F   F   F
  0.6666666666666643  0.0000000000000000  0.3142969657543446   F   F   F
  0.6666666666666643  0.3333333333333357  0.3142969657543446   F   F   F
  0.6666666666666643  0.6666666666666643  0.3142969657543446   F   F   F
  0.3333333333333357  0.1666666666666643  0.2857272681780856   F   F   F
  0.3333333333333357  0.5000000000000000  0.2857272681780856   F   F   F
  0.3333333333333357  0.8333333333333357  0.2857272681780856   F   F   F
  0.0000000000000000  0.0000000000000000  0.2571575706018336   F   F   F
  0.0000000000000000  0.3333333333333357  0.2571575706018336   F   F   F
  0.0000000000000000  0.6666666666666643  0.2571575706018336   F   F   F
