# Supplementary material for: When Are Dopant d‑States Free-Atom-Like? Periodic Trends and Confinement Effects in Single-Atom Alloys
Source: J Am Chem Soc. 2025 Oct 3;147(41):37079–88. doi: 10.1021/jacs.5c07771 (PMC12532207; doi:10.1021/jacs.5c07771)
Supplement: Supplementary file 2 [file ja5c07771_si_002.zip › archive/structures/POSCAR_Ag111_Tc-surf_low-spin.vasp]

Ag-111_SAAs
   1.00000000000000
     8.6592338850511492    0.0000000000000000    0.0000000000000000
     4.3296169425255746    7.4991165217653144    0.0000000000000000
     0.0000000000000000    0.0000000000000000   26.7837247676629531
   Ag   Tc
    53     1
Selective dynamics
Direct
  0.1111111111111143  0.1111111111111143  0.2800207986401873   F   F   F
  0.4444444444444429  0.1111111111111143  0.2800207986401873   F   F   F
  0.7777777777777786  0.1111111111111143  0.2800207986401873   F   F   F
  0.1111111111111143  0.4444444444444429  0.2800207986401873   F   F   F
  0.4444444444444429  0.4444444444444429  0.2800207986401873   F   F   F
  0.7777777777777786  0.4444444444444429  0.2800207986401873   F   F   F
  0.1111111111111143  0.7777777777777786  0.2800207986401873   F   F   F
  0.4444444444444429  0.7777777777777786  0.2800207986401873   F   F   F
  0.7777777777777786  0.7777777777777786  0.2800207986401873   F   F   F
  0.8888888888888857  0.2222222222222214  0.3680124791841166   F   F   F
  0.2222222222222214  0.2222222222222214  0.3680124791841166   F   F   F
  0.5555555555555571  0.2222222222222214  0.3680124791841166   F   F   F
  0.8888888888888857  0.5555555555555571  0.3680124791841166   F   F   F
  0.2222222222222214  0.5555555555555571  0.3680124791841166   F   F   F
  0.5555555555555571  0.5555555555555571  0.3680124791841166   F   F   F
  0.8888888888888857  0.8888888888888857  0.3680124791841166   F   F   F
  0.2222222222222214  0.8888888888888857  0.3680124791841166   F   F   F
  0.5555555555555571  0.8888888888888857  0.3680124791841166   F   F   F
  0.0000000000000000  0.0000000000000000  0.4567039922125531   T   T   T
  0.3329816541779138  0.0005279719695466  0.4564152786009856   T   T   T
  0.6664903738525396  0.0005279719695466  0.4564152786009856   T   T   T
  0.0005279719695466  0.3329816541779138  0.4564152786009856   T   T   T
  0.3333333333333357  0.3333333333333357  0.4564602268166738   T   T   T
  0.6664903738525396  0.3329816541779138  0.4564152786009856   T   T   T
  0.0005279719695466  0.6664903738525396  0.4564152786009856   T   T   T
  0.3329816541779138  0.6664903738525396  0.4564152786009856   T   T   T
  0.6666666666666643  0.6666666666666643  0.4561301411604362   T   T   T
  0.1112977297245337  0.1112977297245337  0.5455859281107465   T   T   T
  0.4443337723025707  0.1113324553948587  0.5453478892721293   T   T   T
  0.7774045405509398  0.1112977297245337  0.5455859281107465   T   T   T
  0.1113324553948587  0.4443337723025707  0.5453478892721293   T   T   T
  0.4443337723025707  0.4443337723025707  0.5453478892721293   T   T   T
  0.7780036947115931  0.4439926105768066  0.5445522894956767   T   T   T
  0.1112977297245337  0.7774045405509398  0.5455859281107465   T   T   T
  0.4439926105768066  0.7780036947115931  0.5445522894956767   T   T   T
  0.7780036947115931  0.7780036947115931  0.5445522894956767   T   T   T
  0.8888172052021517  0.2223655895956824  0.6337412954122641   T   T   T
  0.2220743034543062  0.2220743034543062  0.6341850369087538   T   T   T
  0.5558513930913804  0.2220743034543062  0.6341850369087538   T   T   T
  0.8882163712444608  0.5558918143777731  0.6323301345301857   T   T   T
  0.2220743034543062  0.5558513930913804  0.6341850369087538   T   T   T
  0.5558918143777731  0.5558918143777731  0.6323301345301857   T   T   T
  0.8888172052021517  0.8888172052021517  0.6337412954122641   T   T   T
  0.2223655895956824  0.8888172052021517  0.6337412954122641   T   T   T
  0.5558918143777731  0.8882163712444608  0.6323301345301857   T   T   T
  0.0000000000000000  0.0000000000000000  0.7218761658108832   T   T   T
  0.3382936173847639  0.9954733607628299  0.7221452748138759   T   T   T
  0.6662330218524133  0.9954733607628299  0.7221452748138759   T   T   T
  0.9954733607628299  0.3382936173847639  0.7221452748138759   T   T   T
  0.3333333333333357  0.3333333333333357  0.7227777571679397   T   T   T
  0.6662330218524133  0.3382936173847639  0.7221452748138759   T   T   T
  0.9954733607628299  0.6662330218524133  0.7221452748138759   T   T   T
  0.3382936173847639  0.6662330218524133  0.7221452748138759   T   T   T
  0.6666666666666643  0.6666666666666643  0.7146931267274468   T   T   T
