# Supplementary material for: When Are Dopant d‑States Free-Atom-Like? Periodic Trends and Confinement Effects in Single-Atom Alloys
Source: J Am Chem Soc. 2025 Oct 3;147(41):37079–88. doi: 10.1021/jacs.5c07771 (PMC12532207; doi:10.1021/jacs.5c07771)
Supplement: Supplementary file 2 [file ja5c07771_si_002.zip › archive/structures/POSCAR_Au100_Mo-surf_high-spin.vasp]

Au Mo
   1.00000000000000
     8.7416302098356926    0.0000000000000000    0.0000000000000000
     0.0000000000000000    8.7416302098356926    0.0000000000000000
     0.0000000000000000    0.0000000000000000   25.3021099999999990
   Au   Mo
    53     1
Selective dynamics
Direct
  0.1666666666666643  0.1666666666666643  0.2964179667229345   F   F   F
  0.5000000000000000  0.1666666666666643  0.2964179667229345   F   F   F
  0.8333333333333357  0.1666666666666643  0.2964179667229345   F   F   F
  0.1666666666666643  0.5000000000000000  0.2964179667229345   F   F   F
  0.5000000000000000  0.5000000000000000  0.2964179667229345   F   F   F
  0.8333333333333357  0.5000000000000000  0.2964179667229345   F   F   F
  0.1666666666666643  0.8333333333333357  0.2964179667229345   F   F   F
  0.5000000000000000  0.8333333333333357  0.2964179667229345   F   F   F
  0.8333333333333357  0.8333333333333357  0.2964179667229345   F   F   F
  0.0000000000000000  0.0000000000000000  0.3778507800337607   F   F   F
  0.3333333333333357  0.0000000000000000  0.3778507800337607   F   F   F
  0.6666666666666643  0.0000000000000000  0.3778507800337607   F   F   F
  0.0000000000000000  0.3333333333333357  0.3778507800337607   F   F   F
  0.3333333333333357  0.3333333333333357  0.3778507800337607   F   F   F
  0.6666666666666643  0.3333333333333357  0.3778507800337607   F   F   F
  0.0000000000000000  0.6666666666666643  0.3778507800337607   F   F   F
  0.3333333333333357  0.6666666666666643  0.3778507800337607   F   F   F
  0.6666666666666643  0.6666666666666643  0.3778507800337607   F   F   F
  0.1666666666666643  0.1666666666666643  0.4590671476311314   T   T   T
  0.4999792268614769  0.1666666666666643  0.4591698366416423   T   T   T
  0.8333541064718588  0.1666666666666643  0.4591698366416423   T   T   T
  0.1666666666666643  0.4999792268614769  0.4591698366416423   T   T   T
  0.4997152993655476  0.4997152993655476  0.4592526571729607   T   T   T
  0.8336180339677881  0.4997152993655476  0.4592526571729607   T   T   T
  0.1666666666666643  0.8333541064718588  0.4591698366416423   T   T   T
  0.4997152993655476  0.8336180339677881  0.4592526571729607   T   T   T
  0.8336180339677881  0.8336180339677881  0.4592526571729607   T   T   T
  0.0007893120652440  0.0007893120652440  0.5409401407186891   T   T   T
  0.3325440212680917  0.0007893120652440  0.5409401407186891   T   T   T
  0.6666666666666643  0.0004457578617476  0.5407265849855989   T   T   T
  0.0007893120652440  0.3325440212680917  0.5409401407186891   T   T   T
  0.3325440212680917  0.3325440212680917  0.5409401407186891   T   T   T
  0.6666666666666643  0.3328875754715881  0.5407265849855989   T   T   T
  0.0004457578617476  0.6666666666666643  0.5407265849855989   T   T   T
  0.3328875754715881  0.6666666666666643  0.5407265849855989   T   T   T
  0.6666666666666643  0.6666666666666643  0.5400650725651204   T   T   T
  0.1666666666666643  0.1666666666666643  0.6236695247275605   T   T   T
  0.5005796233855619  0.1666666666666643  0.6226915783095990   T   T   T
  0.8327537099477738  0.1666666666666643  0.6226915783095990   T   T   T
  0.1666666666666643  0.5005796233855619  0.6226915783095990   T   T   T
  0.5000882166885745  0.5000882166885745  0.6219984630737798   T   T   T
  0.8332451166447612  0.5000882166885745  0.6219984630737798   T   T   T
  0.1666666666666643  0.8327537099477738  0.6226915783095990   T   T   T
  0.5000882166885745  0.8332451166447612  0.6219984630737798   T   T   T
  0.8332451166447612  0.8332451166447612  0.6219984630737798   T   T   T
  0.9990929244032145  0.9990929244032145  0.7033264854215915   T   T   T
  0.3342404089301212  0.9990929244032145  0.7033264854215915   T   T   T
  0.6666666666666643  0.9953130700229806  0.7039638512261988   T   T   T
  0.9990929244032145  0.3342404089301212  0.7033264854215915   T   T   T
  0.3342404089301212  0.3342404089301212  0.7033264854215915   T   T   T
  0.6666666666666643  0.3380202633103551  0.7039638512261988   T   T   T
  0.9953130700229806  0.6666666666666643  0.7039638512261988   T   T   T
  0.3380202633103551  0.6666666666666643  0.7039638512261988   T   T   T
  0.6666666666666643  0.6666666666666643  0.6993871366030504   T   T   T
