# Supplementary material for: When Are Dopant d‑States Free-Atom-Like? Periodic Trends and Confinement Effects in Single-Atom Alloys
Source: J Am Chem Soc. 2025 Oct 3;147(41):37079–88. doi: 10.1021/jacs.5c07771 (PMC12532207; doi:10.1021/jacs.5c07771)
Supplement: Supplementary file 2 [file ja5c07771_si_002.zip › archive/structures/POSCAR_Cu111_Mo-surf_low-spin.vasp]

Cu-111_SAAs
   1.00000000000000
     7.6445533317179830    0.0000000000000000    0.0000000000000000
     3.8222766658589915    6.6203773858527413    0.0000000000000000
     0.0000000000000000    0.0000000000000000   25.4029194301123162
   Cu   Mo
    53     1
Selective dynamics
Direct
  0.1111111111111143  0.1111111111111143  0.2952416560086206   F   F   F
  0.4444444444444429  0.1111111111111143  0.2952416560086206   F   F   F
  0.7777777777777786  0.1111111111111143  0.2952416560086206   F   F   F
  0.1111111111111143  0.4444444444444429  0.2952416560086206   F   F   F
  0.4444444444444429  0.4444444444444429  0.2952416560086206   F   F   F
  0.7777777777777786  0.4444444444444429  0.2952416560086206   F   F   F
  0.1111111111111143  0.7777777777777786  0.2952416560086206   F   F   F
  0.4444444444444429  0.7777777777777786  0.2952416560086206   F   F   F
  0.7777777777777786  0.7777777777777786  0.2952416560086206   F   F   F
  0.8888888888888857  0.2222222222222214  0.3771449936051710   F   F   F
  0.2222222222222214  0.2222222222222214  0.3771449936051710   F   F   F
  0.5555555555555571  0.2222222222222214  0.3771449936051710   F   F   F
  0.8888888888888857  0.5555555555555571  0.3771449936051710   F   F   F
  0.2222222222222214  0.5555555555555571  0.3771449936051710   F   F   F
  0.5555555555555571  0.5555555555555571  0.3771449936051710   F   F   F
  0.8888888888888857  0.8888888888888857  0.3771449936051710   F   F   F
  0.2222222222222214  0.8888888888888857  0.3771449936051710   F   F   F
  0.5555555555555571  0.8888888888888857  0.3771449936051710   F   F   F
  0.0000000000000000  0.0000000000000000  0.4590455803375630   T   T   T
  0.3330361057581049  0.0002858079817332  0.4588062945467188   T   T   T
  0.6666780862601547  0.0002858079817332  0.4588062945467188   T   T   T
  0.0002858079817332  0.3330361057581049  0.4588062945467188   T   T   T
  0.3333333333333357  0.3333333333333357  0.4582282109011512   T   T   T
  0.6666780862601547  0.3330361057581049  0.4588062945467188   T   T   T
  0.0002858079817332  0.6666780862601547  0.4588062945467188   T   T   T
  0.3330361057581049  0.6666780862601547  0.4588062945467188   T   T   T
  0.6666666666666643  0.6666666666666643  0.4586723911293472   T   T   T
  0.1110296378749161  0.1110296378749161  0.5414976273377834   T   T   T
  0.4438661327984197  0.1122677344031747  0.5404743587015788   T   T   T
  0.7779407242501820  0.1110296378749161  0.5414976273377834   T   T   T
  0.1122677344031747  0.4438661327984197  0.5404743587015788   T   T   T
  0.4438661327984197  0.4438661327984197  0.5404743587015788   T   T   T
  0.7782618868116520  0.4434762263766889  0.5403177190803647   T   T   T
  0.1110296378749161  0.7779407242501820  0.5414976273377834   T   T   T
  0.4434762263766889  0.7782618868116520  0.5403177190803647   T   T   T
  0.7782618868116520  0.7782618868116520  0.5403177190803647   T   T   T
  0.8886440156227349  0.2227119687545375  0.6235090999911719   T   T   T
  0.2222325154316532  0.2222325154316532  0.6229370556030029   T   T   T
  0.5555349691366865  0.2222325154316532  0.6229370556030029   T   T   T
  0.8900880179066800  0.5549559910466600  0.6212869582321351   T   T   T
  0.2222325154316532  0.5555349691366865  0.6229370556030029   T   T   T
  0.5549559910466600  0.5549559910466600  0.6212869582321351   T   T   T
  0.8886440156227349  0.8886440156227349  0.6235090999911719   T   T   T
  0.2227119687545375  0.8886440156227349  0.6235090999911719   T   T   T
  0.5549559910466600  0.8900880179066800  0.6212869582321351   T   T   T
  0.0000000000000000  0.0000000000000000  0.7052087588860680   T   T   T
  0.3319161634742549  0.0023443763088600  0.7055425727953193   T   T   T
  0.6657394602168851  0.0023443763088600  0.7055425727953193   T   T   T
  0.0023443763088600  0.3319161634742549  0.7055425727953193   T   T   T
  0.3333333333333357  0.3333333333333357  0.7053791022472867   T   T   T
  0.6657394602168851  0.3319161634742549  0.7055425727953193   T   T   T
  0.0023443763088600  0.6657394602168851  0.7055425727953193   T   T   T
  0.3319161634742549  0.6657394602168851  0.7055425727953193   T   T   T
  0.6666666666666643  0.6666666666666643  0.7038327676215175   T   T   T
