# Supplementary material for: When Are Dopant d‑States Free-Atom-Like? Periodic Trends and Confinement Effects in Single-Atom Alloys
Source: J Am Chem Soc. 2025 Oct 3;147(41):37079–88. doi: 10.1021/jacs.5c07771 (PMC12532207; doi:10.1021/jacs.5c07771)
Supplement: Supplementary file 2 [file ja5c07771_si_002.zip › archive/structures/POSCAR_Ag111_Ru-surf_high-spin.vasp]

Ag-111_SAAs
   1.00000000000000
     8.6592338850511492    0.0000000000000000    0.0000000000000000
     4.3296169425255746    7.4991165217653144    0.0000000000000000
     0.0000000000000000    0.0000000000000000   26.7837247676629531
   Ag   Ru
    53     1
Selective dynamics
Direct
  0.1111111111111143  0.1111111111111143  0.2800207986401873   F   F   F
  0.4444444444444429  0.1111111111111143  0.2800207986401873   F   F   F
  0.7777777777777786  0.1111111111111143  0.2800207986401873   F   F   F
  0.1111111111111143  0.4444444444444429  0.2800207986401873   F   F   F
  0.4444444444444429  0.4444444444444429  0.2800207986401873   F   F   F
  0.7777777777777786  0.4444444444444429  0.2800207986401873   F   F   F
  0.1111111111111143  0.7777777777777786  0.2800207986401873   F   F   F
  0.4444444444444429  0.7777777777777786  0.2800207986401873   F   F   F
  0.7777777777777786  0.7777777777777786  0.2800207986401873   F   F   F
  0.8888888888888857  0.2222222222222214  0.3680124791841166   F   F   F
  0.2222222222222214  0.2222222222222214  0.3680124791841166   F   F   F
  0.5555555555555571  0.2222222222222214  0.3680124791841166   F   F   F
  0.8888888888888857  0.5555555555555571  0.3680124791841166   F   F   F
  0.2222222222222214  0.5555555555555571  0.3680124791841166   F   F   F
  0.5555555555555571  0.5555555555555571  0.3680124791841166   F   F   F
  0.8888888888888857  0.8888888888888857  0.3680124791841166   F   F   F
  0.2222222222222214  0.8888888888888857  0.3680124791841166   F   F   F
  0.5555555555555571  0.8888888888888857  0.3680124791841166   F   F   F
  0.0000000000000000  0.0000000000000000  0.4565821233212244   T   T   T
  0.3330171582621642  0.0005470574859606  0.4562457915571448   T   T   T
  0.6664357842518750  0.0005470574859606  0.4562457915571448   T   T   T
  0.0005470574859606  0.3330171582621642  0.4562457915571448   T   T   T
  0.3333333333333357  0.3333333333333357  0.4564484072940131   T   T   T
  0.6664357842518750  0.3330171582621642  0.4562457915571448   T   T   T
  0.0005470574859606  0.6664357842518750  0.4562457915571448   T   T   T
  0.3330171582621642  0.6664357842518750  0.4562457915571448   T   T   T
  0.6666666666666643  0.6666666666666643  0.4560002853103428   T   T   T
  0.1112476133496813  0.1112476133496813  0.5453683371002457   T   T   T
  0.4443225956490277  0.1113548087019517  0.5452517246236128   T   T   T
  0.7775047733006516  0.1112476133496813  0.5453683371002457   T   T   T
  0.1113548087019517  0.4443225956490277  0.5452517246236128   T   T   T
  0.4443225956490277  0.4443225956490277  0.5452517246236128   T   T   T
  0.7780030098010450  0.4439939803978962  0.5442834811640972   T   T   T
  0.1112476133496813  0.7775047733006516  0.5453683371002457   T   T   T
  0.4439939803978962  0.7780030098010450  0.5442834811640972   T   T   T
  0.7780030098010450  0.7780030098010450  0.5442834811640972   T   T   T
  0.8887760217355881  0.2224479565288165  0.6333416482409219   T   T   T
  0.2221087636017845  0.2221087636017845  0.6339601017390283   T   T   T
  0.5557824727964311  0.2221087636017845  0.6339601017390283   T   T   T
  0.8882269822247132  0.5558865088876468  0.6321340547165364   T   T   T
  0.2221087636017845  0.5557824727964311  0.6339601017390283   T   T   T
  0.5558865088876468  0.5558865088876468  0.6321340547165364   T   T   T
  0.8887760217355881  0.8887760217355881  0.6333416482409219   T   T   T
  0.2224479565288165  0.8887760217355881  0.6333416482409219   T   T   T
  0.5558865088876468  0.8882269822247132  0.6321340547165364   T   T   T
  0.0000000000000000  0.0000000000000000  0.7211966764321162   T   T   T
  0.3381054749391630  0.9955270487870916  0.7216689892503381   T   T   T
  0.6663674762737524  0.9955270487870916  0.7216689892503381   T   T   T
  0.9955270487870916  0.3381054749391630  0.7216689892503381   T   T   T
  0.3333333333333357  0.3333333333333357  0.7224082509392574   T   T   T
  0.6663674762737524  0.3381054749391630  0.7216689892503381   T   T   T
  0.9955270487870916  0.6663674762737524  0.7216689892503381   T   T   T
  0.3381054749391630  0.6663674762737524  0.7216689892503381   T   T   T
  0.6666666666666643  0.6666666666666643  0.7141115834466024   T   T   T
