# Supplementary material for: When Are Dopant d‑States Free-Atom-Like? Periodic Trends and Confinement Effects in Single-Atom Alloys
Source: J Am Chem Soc. 2025 Oct 3;147(41):37079–88. doi: 10.1021/jacs.5c07771 (PMC12532207; doi:10.1021/jacs.5c07771)
Supplement: Supplementary file 2 [file ja5c07771_si_002.zip › archive/structures/POSCAR_Cu100_Zr-surf.vasp]

Cu-100_SAAs
   1.00000000000000
     7.6445533317179830    0.0000000000000000    0.0000000000000000
     0.0000000000000000    7.6445533317179830    0.0000000000000000
     0.0000000000000000    0.0000000000000000   24.0091924999999975
   Cu   Zr
    53     1
Selective dynamics
Direct
  0.1666666666666643  0.1666666666666643  0.3123803518173318   F   F   F
  0.5000000000000000  0.1666666666666643  0.3123803518173318   F   F   F
  0.8333333333333357  0.1666666666666643  0.3123803518173318   F   F   F
  0.1666666666666643  0.5000000000000000  0.3123803518173318   F   F   F
  0.5000000000000000  0.5000000000000000  0.3123803518173318   F   F   F
  0.8333333333333357  0.5000000000000000  0.3123803518173318   F   F   F
  0.1666666666666643  0.8333333333333357  0.3123803518173318   F   F   F
  0.5000000000000000  0.8333333333333357  0.3123803518173318   F   F   F
  0.8333333333333357  0.8333333333333357  0.3123803518173318   F   F   F
  0.0000000000000000  0.0000000000000000  0.3874282110903948   F   F   F
  0.3333333333333357  0.0000000000000000  0.3874282110903948   F   F   F
  0.6666666666666643  0.0000000000000000  0.3874282110903948   F   F   F
  0.0000000000000000  0.3333333333333357  0.3874282110903948   F   F   F
  0.3333333333333357  0.3333333333333357  0.3874282110903948   F   F   F
  0.6666666666666643  0.3333333333333357  0.3874282110903948   F   F   F
  0.0000000000000000  0.6666666666666643  0.3874282110903948   F   F   F
  0.3333333333333357  0.6666666666666643  0.3874282110903948   F   F   F
  0.6666666666666643  0.6666666666666643  0.3874282110903948   F   F   F
  0.1666666666666643  0.1666666666666643  0.4618410289748796   T   T   T
  0.5006079162448998  0.1666666666666643  0.4624060680041630   T   T   T
  0.8327254170884359  0.1666666666666643  0.4624060680041630   T   T   T
  0.1666666666666643  0.5006079162448998  0.4624060680041630   T   T   T
  0.5002573511792424  0.5002573511792424  0.4627316592963391   T   T   T
  0.8330759821540932  0.5002573511792424  0.4627316592963391   T   T   T
  0.1666666666666643  0.8327254170884359  0.4624060680041630   T   T   T
  0.5002573511792424  0.8330759821540932  0.4627316592963391   T   T   T
  0.8330759821540932  0.8330759821540932  0.4627316592963391   T   T   T
  0.0006225977308922  0.0006225977308922  0.5368377682905359   T   T   T
  0.3327107356024435  0.0006225977308922  0.5368377682905359   T   T   T
  0.6666666666666643 -0.0001733277198274  0.5379709785574434   T   T   T
  0.0006225977308922  0.3327107356024435  0.5368377682905359   T   T   T
  0.3327107356024435  0.3327107356024435  0.5368377682905359   T   T   T
  0.6666666666666643  0.3335066610531631  0.5379709785574434   T   T   T
 -0.0001733277198274  0.6666666666666643  0.5379709785574434   T   T   T
  0.3335066610531631  0.6666666666666643  0.5379709785574434   T   T   T
  0.6666666666666643  0.6666666666666643  0.5380225557960406   T   T   T
  0.1666666666666643  0.1666666666666643  0.6139063149448903   T   T   T
  0.4965367992073691  0.1666666666666643  0.6116415255339637   T   T   T
  0.8367965341259666  0.1666666666666643  0.6116415255339637   T   T   T
  0.1666666666666643  0.4965367992073691  0.6116415255339637   T   T   T
  0.5008231687042007  0.5008231687042007  0.6133951095056055   T   T   T
  0.8325101646291350  0.5008231687042007  0.6133951095056055   T   T   T
  0.1666666666666643  0.8367965341259666  0.6116415255339637   T   T   T
  0.5008231687042007  0.8325101646291350  0.6133951095056055   T   T   T
  0.8325101646291350  0.8325101646291350  0.6133951095056055   T   T   T
  0.9977738064648790  0.9977738064648790  0.6872105359738683   T   T   T
  0.3355595268684567  0.9977738064648790  0.6872105359738683   T   T   T
  0.6666666666666643  0.0089544683539507  0.6854491971936360   T   T   T
  0.9977738064648790  0.3355595268684567  0.6872105359738683   T   T   T
  0.3355595268684567  0.3355595268684567  0.6872105359738683   T   T   T
  0.6666666666666643  0.3243788649793851  0.6854491971936360   T   T   T
  0.0089544683539507  0.6666666666666643  0.6854491971936360   T   T   T
  0.3243788649793851  0.6666666666666643  0.6854491971936360   T   T   T
  0.6666666666666643  0.6666666666666643  0.7015769289079298   T   T   T
