# Supplementary material for: When Are Dopant d‑States Free-Atom-Like? Periodic Trends and Confinement Effects in Single-Atom Alloys
Source: J Am Chem Soc. 2025 Oct 3;147(41):37079–88. doi: 10.1021/jacs.5c07771 (PMC12532207; doi:10.1021/jacs.5c07771)
Supplement: Supplementary file 2 [file ja5c07771_si_002.zip › archive/structures/POSCAR_Cu111_Ru-bulk.vasp]

Cu-111_SAAs_bulk
   1.00000000000000
     7.6445533317179830    0.0000000000000000    0.0000000000000000
     3.8222766658589915    6.6203773858527413    0.0000000000000000
     0.0000000000000000    0.0000000000000000   25.4029194301123162
   Cu   Ru   Cu
    35     1    18
Selective dynamics
Direct
  0.1111111111111143  0.1111111111111143  0.2952416560086206   F   F   F
  0.4444444444444429  0.1111111111111143  0.2952416560086206   F   F   F
  0.7777777777777786  0.1111111111111143  0.2952416560086206   F   F   F
  0.1111111111111143  0.4444444444444429  0.2952416560086206   F   F   F
  0.4444444444444429  0.4444444444444429  0.2952416560086206   F   F   F
  0.7777777777777786  0.4444444444444429  0.2952416560086206   F   F   F
  0.1111111111111143  0.7777777777777786  0.2952416560086206   F   F   F
  0.4444444444444429  0.7777777777777786  0.2952416560086206   F   F   F
  0.7777777777777786  0.7777777777777786  0.2952416560086206   F   F   F
  0.8888888888888857  0.2222222222222214  0.3771449936051710   F   F   F
  0.2222222222222214  0.2222222222222214  0.3771449936051710   F   F   F
  0.5555555555555571  0.2222222222222214  0.3771449936051710   F   F   F
  0.8888888888888857  0.5555555555555571  0.3771449936051710   F   F   F
  0.2222222222222214  0.5555555555555571  0.3771449936051710   F   F   F
  0.5555555555555571  0.5555555555555571  0.3771449936051710   F   F   F
  0.8888888888888857  0.8888888888888857  0.3771449936051710   F   F   F
  0.2222222222222214  0.8888888888888857  0.3771449936051710   F   F   F
  0.5555555555555571  0.8888888888888857  0.3771449936051710   F   F   F
 -0.0000806283042533 -0.0000806283042533  0.4589626278975639   T   T   T
  0.3334945899418422 -0.0000806283042533  0.4589626278975639   T   T   T
  0.6657544067811305  0.0018245197710673  0.4581405001233700   T   T   T
 -0.0000806283042533  0.3334945899418422  0.4589626278975639   T   T   T
  0.3330783478925919  0.3330783478925919  0.4588269269842412   T   T   T
  0.6671766375481589  0.3330783478925919  0.4588269269842412   T   T   T
  0.0018245197710673  0.6657544067811305  0.4581405001233700   T   T   T
  0.3330783478925919  0.6671766375481589  0.4588269269842412   T   T   T
  0.6657544067811305  0.6657544067811305  0.4581405001233700   T   T   T
  0.1111111111111143  0.1111111111111143  0.5407528085604663   T   T   T
  0.4422466978808496  0.1132182660660351  0.5412532716172793   T   T   T
  0.7778683693864511  0.1132182660660351  0.5412532716172793   T   T   T
  0.1132182660660351  0.4422466978808496  0.5412532716172793   T   T   T
  0.4444444444444429  0.4444444444444429  0.5408643959383498   T   T   T
  0.7778683693864511  0.4422466978808496  0.5412532716172793   T   T   T
  0.1132182660660351  0.7778683693864511  0.5412532716172793   T   T   T
  0.4422466978808496  0.7778683693864511  0.5412532716172793   T   T   T
  0.7777777777777786  0.7777777777777786  0.5406972854261572   T   T   T
  0.8894852177656709  0.2219240577838325  0.6228127330500138   T   T   T
  0.2219240577838325  0.2219240577838325  0.6228127330500138   T   T   T
  0.5554338641105147  0.2224656051123066  0.6227388979902519   T   T   T
  0.8890761807705345  0.5551809717922594  0.6238726375282819   T   T   T
  0.2224656051123066  0.5554338641105147  0.6227388979902519   T   T   T
  0.5554338641105147  0.5554338641105147  0.6227388979902519   T   T   T
  0.8890761807705345  0.8890761807705345  0.6238726375282819   T   T   T
  0.2219240577838325  0.8894852177656709  0.6228127330500138   T   T   T
  0.5551809717922594  0.8890761807705345  0.6238726375282819   T   T   T
  0.0002534746794207  0.0002534746794207  0.7043167317937974   T   T   T
  0.3328263839744943  0.0002534746794207  0.7043167317937974   T   T   T
  0.6666319949107637  0.0000693435117942  0.7049980051494826   T   T   T
  0.0002534746794207  0.3328263839744943  0.7043167317937974   T   T   T
  0.3334658126038379  0.3334658126038379  0.7037939284241378   T   T   T
  0.6664017081256528  0.3334658126038379  0.7037939284241378   T   T   T
  0.0000693435117942  0.6666319949107637  0.7049980051494826   T   T   T
  0.3334658126038379  0.6664017081256528  0.7037939284241378   T   T   T
  0.6666319949107637  0.6666319949107637  0.7049980051494826   T   T   T
