# Supplementary material for: When Are Dopant d‑States Free-Atom-Like? Periodic Trends and Confinement Effects in Single-Atom Alloys
Source: J Am Chem Soc. 2025 Oct 3;147(41):37079–88. doi: 10.1021/jacs.5c07771 (PMC12532207; doi:10.1021/jacs.5c07771)
Supplement: Supplementary file 2 [file ja5c07771_si_002.zip › archive/structures/POSCAR_Cu111_Mo-surf_high-spin.vasp]

Cu-111_SAAs
   1.00000000000000
     7.6445533317179830    0.0000000000000000    0.0000000000000000
     3.8222766658589915    6.6203773858527413    0.0000000000000000
     0.0000000000000000    0.0000000000000000   25.4029194301123162
   Cu   Mo
    53     1
Selective dynamics
Direct
  0.1111111111111143  0.1111111111111143  0.2952416560086206   F   F   F
  0.4444444444444429  0.1111111111111143  0.2952416560086206   F   F   F
  0.7777777777777786  0.1111111111111143  0.2952416560086206   F   F   F
  0.1111111111111143  0.4444444444444429  0.2952416560086206   F   F   F
  0.4444444444444429  0.4444444444444429  0.2952416560086206   F   F   F
  0.7777777777777786  0.4444444444444429  0.2952416560086206   F   F   F
  0.1111111111111143  0.7777777777777786  0.2952416560086206   F   F   F
  0.4444444444444429  0.7777777777777786  0.2952416560086206   F   F   F
  0.7777777777777786  0.7777777777777786  0.2952416560086206   F   F   F
  0.8888888888888857  0.2222222222222214  0.3771449936051710   F   F   F
  0.2222222222222214  0.2222222222222214  0.3771449936051710   F   F   F
  0.5555555555555571  0.2222222222222214  0.3771449936051710   F   F   F
  0.8888888888888857  0.5555555555555571  0.3771449936051710   F   F   F
  0.2222222222222214  0.5555555555555571  0.3771449936051710   F   F   F
  0.5555555555555571  0.5555555555555571  0.3771449936051710   F   F   F
  0.8888888888888857  0.8888888888888857  0.3771449936051710   F   F   F
  0.2222222222222214  0.8888888888888857  0.3771449936051710   F   F   F
  0.5555555555555571  0.8888888888888857  0.3771449936051710   F   F   F
  0.0000000000000000  0.0000000000000000  0.4589676444063389   T   T   T
  0.3330565480073789  0.0003098962314846  0.4588164661071933   T   T   T
  0.6666335557611294  0.0003098962314846  0.4588164661071933   T   T   T
  0.0003098962314846  0.3330565480073789  0.4588164661071933   T   T   T
  0.3333333333333357  0.3333333333333357  0.4584793354122640   T   T   T
  0.6666335557611294  0.3330565480073789  0.4588164661071933   T   T   T
  0.0003098962314846  0.6666335557611294  0.4588164661071933   T   T   T
  0.3330565480073789  0.6666335557611294  0.4588164661071933   T   T   T
  0.6666666666666643  0.6666666666666643  0.4588095942027650   T   T   T
  0.1110300250945479  0.1110300250945479  0.5412823097395439   T   T   T
  0.4442331681260439  0.1115336637479193  0.5406051507364213   T   T   T
  0.7779399498109113  0.1110300250945479  0.5412823097395439   T   T   T
  0.1115336637479193  0.4442331681260439  0.5406051507364213   T   T   T
  0.4442331681260439  0.4442331681260439  0.5406051507364213   T   T   T
  0.7780439710600674  0.4439120578798655  0.5405818414524156   T   T   T
  0.1110300250945479  0.7779399498109113  0.5412823097395439   T   T   T
  0.4439120578798655  0.7780439710600674  0.5405818414524156   T   T   T
  0.7780439710600674  0.7780439710600674  0.5405818414524156   T   T   T
  0.8888005244031997  0.2223989511936008  0.6231994692874497   T   T   T
  0.2222461024728803  0.2222461024728803  0.6226187100346630   T   T   T
  0.5555077950542324  0.2222461024728803  0.6226187100346630   T   T   T
  0.8895182734075886  0.5552408632962021  0.6220726426850086   T   T   T
  0.2222461024728803  0.5555077950542324  0.6226187100346630   T   T   T
  0.5552408632962021  0.5552408632962021  0.6220726426850086   T   T   T
  0.8888005244031997  0.8888005244031997  0.6231994692874497   T   T   T
  0.2223989511936008  0.8888005244031997  0.6231994692874497   T   T   T
  0.5552408632962021  0.8895182734075886  0.6220726426850086   T   T   T
  0.0000000000000000  0.0000000000000000  0.7049648241341387   T   T   T
  0.3308193204238747  0.0030232584626700  0.7051604051875889   T   T   T
  0.6661574211134553  0.0030232584626700  0.7051604051875889   T   T   T
  0.0030232584626700  0.3308193204238747  0.7051604051875889   T   T   T
  0.3333333333333357  0.3333333333333357  0.7048440554663185   T   T   T
  0.6661574211134553  0.3308193204238747  0.7051604051875889   T   T   T
  0.0030232584626700  0.6661574211134553  0.7051604051875889   T   T   T
  0.3308193204238747  0.6661574211134553  0.7051604051875889   T   T   T
  0.6666666666666643  0.6666666666666643  0.7064926298854030   T   T   T
