# Supplementary material for: When Are Dopant d‑States Free-Atom-Like? Periodic Trends and Confinement Effects in Single-Atom Alloys
Source: J Am Chem Soc. 2025 Oct 3;147(41):37079–88. doi: 10.1021/jacs.5c07771 (PMC12532207; doi:10.1021/jacs.5c07771)
Supplement: Supplementary file 2 [file ja5c07771_si_002.zip › archive/structures/POSCAR_Cu111_Tc-bulk.vasp]

Cu-111_SAAs_bulk
   1.00000000000000
     7.6445533317179830    0.0000000000000000    0.0000000000000000
     3.8222766658589915    6.6203773858527413    0.0000000000000000
     0.0000000000000000    0.0000000000000000   25.4029194301123162
   Cu   Tc   Cu
    35     1    18
Selective dynamics
Direct
  0.1111111111111143  0.1111111111111143  0.2952416560086206   F   F   F
  0.4444444444444429  0.1111111111111143  0.2952416560086206   F   F   F
  0.7777777777777786  0.1111111111111143  0.2952416560086206   F   F   F
  0.1111111111111143  0.4444444444444429  0.2952416560086206   F   F   F
  0.4444444444444429  0.4444444444444429  0.2952416560086206   F   F   F
  0.7777777777777786  0.4444444444444429  0.2952416560086206   F   F   F
  0.1111111111111143  0.7777777777777786  0.2952416560086206   F   F   F
  0.4444444444444429  0.7777777777777786  0.2952416560086206   F   F   F
  0.7777777777777786  0.7777777777777786  0.2952416560086206   F   F   F
  0.8888888888888857  0.2222222222222214  0.3771449936051710   F   F   F
  0.2222222222222214  0.2222222222222214  0.3771449936051710   F   F   F
  0.5555555555555571  0.2222222222222214  0.3771449936051710   F   F   F
  0.8888888888888857  0.5555555555555571  0.3771449936051710   F   F   F
  0.2222222222222214  0.5555555555555571  0.3771449936051710   F   F   F
  0.5555555555555571  0.5555555555555571  0.3771449936051710   F   F   F
  0.8888888888888857  0.8888888888888857  0.3771449936051710   F   F   F
  0.2222222222222214  0.8888888888888857  0.3771449936051710   F   F   F
  0.5555555555555571  0.8888888888888857  0.3771449936051710   F   F   F
 -0.0000301682659740 -0.0000301682659740  0.4590818295382579   T   T   T
  0.3333936698652764 -0.0000301682659740  0.4590818295382579   T   T   T
  0.6659078958095428  0.0015175417142431  0.4582304499050007   T   T   T
 -0.0000301682659740  0.3333936698652764  0.4590818295382579   T   T   T
  0.3331278529185330  0.3331278529185330  0.4588874205598009   T   T   T
  0.6670776274962767  0.3331278529185330  0.4588874205598009   T   T   T
  0.0015175417142431  0.6659078958095428  0.4582304499050007   T   T   T
  0.3331278529185330  0.6670776274962767  0.4588874205598009   T   T   T
  0.6659078958095428  0.6659078958095428  0.4582304499050007   T   T   T
  0.1111111111111143  0.1111111111111143  0.5408870032683358   T   T   T
  0.4423903857684245  0.1130076492090090  0.5414238045399900   T   T   T
  0.7779352983559022  0.1130076492090090  0.5414238045399900   T   T   T
  0.1130076492090090  0.4423903857684245  0.5414238045399900   T   T   T
  0.4444444444444429  0.4444444444444429  0.5409684862618814   T   T   T
  0.7779352983559022  0.4423903857684245  0.5414238045399900   T   T   T
  0.1130076492090090  0.7779352983559022  0.5414238045399900   T   T   T
  0.4423903857684245  0.7779352983559022  0.5414238045399900   T   T   T
  0.7777777777777786  0.7777777777777786  0.5413623059708540   T   T   T
  0.8895901495778886  0.2218715918777165  0.6231252909194878   T   T   T
  0.2218715918777165  0.2218715918777165  0.6231252909194878   T   T   T
  0.5555111543018501  0.2223110247296427  0.6230214398974684   T   T   T
  0.8891708416945209  0.5549916499442942  0.6245805673966159   T   T   T
  0.2223110247296427  0.5555111543018501  0.6230214398974684   T   T   T
  0.5555111543018501  0.5555111543018501  0.6230214398974684   T   T   T
  0.8891708416945209  0.8891708416945209  0.6245805673966159   T   T   T
  0.2218715918777165  0.8895901495778886  0.6231252909194878   T   T   T
  0.5549916499442942  0.8891708416945209  0.6245805673966159   T   T   T
  0.0000589193710885  0.0000589193710885  0.7047230362205169   T   T   T
  0.3332154945911586  0.0000589193710885  0.7047230362205169   T   T   T
  0.6664353924913289  0.0004625483506778  0.7056325298053330   T   T   T
  0.0000589193710885  0.3332154945911586  0.7047230362205169   T   T   T
  0.3333961265772742  0.3333961265772742  0.7039907395515322   T   T   T
  0.6665410801787802  0.3333961265772742  0.7039907395515322   T   T   T
  0.0004625483506778  0.6664353924913289  0.7056325298053330   T   T   T
  0.3333961265772742  0.6665410801787802  0.7039907395515322   T   T   T
  0.6664353924913289  0.6664353924913289  0.7056325298053330   T   T   T
