# Supplementary material for: When Are Dopant d‑States Free-Atom-Like? Periodic Trends and Confinement Effects in Single-Atom Alloys
Source: J Am Chem Soc. 2025 Oct 3;147(41):37079–88. doi: 10.1021/jacs.5c07771 (PMC12532207; doi:10.1021/jacs.5c07771)
Supplement: Supplementary file 2 [file ja5c07771_si_002.zip › archive/structures/POSCAR_Ag100_Rh-surf.vasp]

Ag Rh
   1.00000000000000
     8.6592338850511492    0.0000000000000000    0.0000000000000000
     0.0000000000000000    8.6592338850511492    0.0000000000000000
     0.0000000000000000    0.0000000000000000   25.2050049999999999
   Ag   Rh
    53     1
Selective dynamics
Direct
  0.1666666666666643  0.1666666666666643  0.2975599489069722   F   F   F
  0.5000000000000000  0.1666666666666643  0.2975599489069722   F   F   F
  0.8333333333333357  0.1666666666666643  0.2975599489069722   F   F   F
  0.1666666666666643  0.5000000000000000  0.2975599489069722   F   F   F
  0.5000000000000000  0.5000000000000000  0.2975599489069722   F   F   F
  0.8333333333333357  0.5000000000000000  0.2975599489069722   F   F   F
  0.1666666666666643  0.8333333333333357  0.2975599489069722   F   F   F
  0.5000000000000000  0.8333333333333357  0.2975599489069722   F   F   F
  0.8333333333333357  0.8333333333333357  0.2975599489069722   F   F   F
  0.0000000000000000  0.0000000000000000  0.3785359693441848   F   F   F
  0.3333333333333357  0.0000000000000000  0.3785359693441848   F   F   F
  0.6666666666666643  0.0000000000000000  0.3785359693441848   F   F   F
  0.0000000000000000  0.3333333333333357  0.3785359693441848   F   F   F
  0.3333333333333357  0.3333333333333357  0.3785359693441848   F   F   F
  0.6666666666666643  0.3333333333333357  0.3785359693441848   F   F   F
  0.0000000000000000  0.6666666666666643  0.3785359693441848   F   F   F
  0.3333333333333357  0.6666666666666643  0.3785359693441848   F   F   F
  0.6666666666666643  0.6666666666666643  0.3785359693441848   F   F   F
  0.1666666666666643  0.1666666666666643  0.4607143611181764   T   T   T
  0.4996292279759957  0.1666666666666643  0.4604093235673580   T   T   T
  0.8337041053573400  0.1666666666666643  0.4604093235673580   T   T   T
  0.1666666666666643  0.4996292279759957  0.4604093235673580   T   T   T
  0.4999280835858460  0.4999280835858460  0.4606055764338265   T   T   T
  0.8334052497474898  0.4999280835858460  0.4606055764338265   T   T   T
  0.1666666666666643  0.8337041053573400  0.4604093235673580   T   T   T
  0.4999280835858460  0.8334052497474898  0.4606055764338265   T   T   T
  0.8334052497474898  0.8334052497474898  0.4606055764338265   T   T   T
  0.0002487170220345  0.0002487170220345  0.5428884465034013   T   T   T
  0.3330846163113012  0.0002487170220345  0.5428884465034013   T   T   T
  0.6666666666666643  0.0004822161173550  0.5424048439652864   T   T   T
  0.0002487170220345  0.3330846163113012  0.5428884465034013   T   T   T
  0.3330846163113012  0.3330846163113012  0.5428884465034013   T   T   T
  0.6666666666666643  0.3328511172159807  0.5424048439652864   T   T   T
  0.0004822161173550  0.6666666666666643  0.5424048439652864   T   T   T
  0.3328511172159807  0.6666666666666643  0.5424048439652864   T   T   T
  0.6666666666666643  0.6666666666666643  0.5421894560379994   T   T   T
  0.1666666666666643  0.1666666666666643  0.6250138740551567   T   T   T
  0.5010250489404936  0.1666666666666643  0.6251204051410791   T   T   T
  0.8323082843928421  0.1666666666666643  0.6251204051410791   T   T   T
  0.1666666666666643  0.5010250489404936  0.6251204051410791   T   T   T
  0.4997978070429770  0.4997978070429770  0.6237024769990438   T   T   T
  0.8335355262903588  0.4997978070429770  0.6237024769990438   T   T   T
  0.1666666666666643  0.8323082843928421  0.6251204051410791   T   T   T
  0.4997978070429770  0.8335355262903588  0.6237024769990438   T   T   T
  0.8335355262903588  0.8335355262903588  0.6237024769990438   T   T   T
  0.9999014050322252  0.9999014050322252  0.7048782090199783   T   T   T
  0.3334319283011104  0.9999014050322252  0.7048782090199783   T   T   T
  0.6666666666666643  0.9940583438279480  0.7052804479468093   T   T   T
  0.9999014050322252  0.3334319283011104  0.7048782090199783   T   T   T
  0.3334319283011104  0.3334319283011104  0.7048782090199783   T   T   T
  0.6666666666666643  0.3392749895053877  0.7052804479468093   T   T   T
  0.9940583438279480  0.6666666666666643  0.7052804479468093   T   T   T
  0.3392749895053877  0.6666666666666643  0.7052804479468093   T   T   T
  0.6666666666666643  0.6666666666666643  0.6970560319930461   T   T   T
