# Supplementary material for: When Are Dopant d‑States Free-Atom-Like? Periodic Trends and Confinement Effects in Single-Atom Alloys
Source: J Am Chem Soc. 2025 Oct 3;147(41):37079–88. doi: 10.1021/jacs.5c07771 (PMC12532207; doi:10.1021/jacs.5c07771)
Supplement: Supplementary file 2 [file ja5c07771_si_002.zip › archive/structures/POSCAR_Ag211_Nb-surf_high-spin.vasp]

Ag-211_SAAs
   1.00000000000000
     7.0702348605977736    0.0000000000000000    0.0000000000000000
     0.0000000000000000    8.6592338850511510    0.0000000000000000
     0.0000000000000000    0.0000000000000000   29.1649978744455964
   Ag   Nb   Ag
     1     1    52
Selective dynamics
Direct
  0.6589462820315900  0.1661541586361354  0.7410168149598667   T   T   T
  0.6738699193366213  0.4999999960335231  0.7393742766466830   T   T   T
  0.6589464004112777  0.8338458409011525  0.7410167555049259   T   T   T
  0.3277685177220089  0.9999999952609312  0.7156667758915486   T   T   T
  0.3335285156282345  0.3351655497044577  0.7163035767932154   T   T   T
  0.3335285481152994  0.6648344671777763  0.7163035802212767   T   T   T
  0.9993367093470374  0.1676697239548373  0.6900971225488374   T   T   T
  0.0071187490134848  0.5000000113610933  0.6878630205433213   T   T   T
  0.9993368390731875  0.8323302786368010  0.6900970627056714   T   T   T
  0.6687908494199694  0.0000000186620597  0.6570974895442875   T   T   T
  0.6731393190105520  0.3327029739142979  0.6561540315299319   T   T   T
  0.6731392786689181  0.6672970128224355  0.6561540172125911   T   T   T
  0.3323203500128291  0.1668743114263534  0.6299934908267196   T   T   T
  0.3383063654639458  0.5000000004369999  0.6293688664663790   T   T   T
  0.3323204210606183  0.8331256937128785  0.6299934631610568   T   T   T
  0.0012591310051654  0.0000000154466728  0.6017466015667351   T   T   T
  0.0039402442107315  0.3328276020666850  0.6005550923044994   T   T   T
  0.0039402234846291  0.6671723945115601  0.6005550839044469   T   T   T
  0.6675210429821061  0.1658516987831895  0.5716177815065896   T   T   T
  0.6704532033924325  0.4999999915340155  0.5711466379387203   T   T   T
  0.6675210789738770  0.8341483052657540  0.5716177603376599   T   T   T
  0.3327567748938211  0.0000000109393504  0.5437576077430548   T   T   T
  0.3350860419774062  0.3328443092605529  0.5436982129550486   T   T   T
  0.3350860487824684  0.6671556765915336  0.5436982014254701   T   T   T
  0.0004490091480789  0.1662749614622142  0.5147411983422838   T   T   T
  0.0025489844641983  0.4999999961426708  0.5143580260896439   T   T   T
  0.0004490379878510  0.8337250412625216  0.5147411872129696   T   T   T
  0.6669273429001743  0.0000000064233565  0.4857280028980289   T   T   T
  0.6681457741835093  0.3332396695375144  0.4858859858545917   T   T   T
  0.6681457918826376  0.6667603204537621  0.4858859792950486   T   T   T
  0.3341134442414063  0.1668418265301850  0.4575344557631607   T   T   T
  0.3350023994538503  0.4999999945579582  0.4574488121594008   T   T   T
  0.3341134608186767  0.8331581759778298  0.4575344576353534   T   T   T
  0.0012592562108972  0.0000000019072018  0.4285052250450093   T   T   T
  0.0012368552354124  0.3332789190583487  0.4284322264779905   T   T   T
  0.0012368687924907  0.6667210773071975  0.4284322231448744   T   T   T
  0.6666666666666643  0.1666666666666643  0.4000060584831076   F   F   F
  0.6666666666666643  0.5000000000000000  0.4000060584831076   F   F   F
  0.6666666666666643  0.8333333333333357  0.4000060584831076   F   F   F
  0.3333333333333357  0.0000000000000000  0.3714363609068485   F   F   F
  0.3333333333333357  0.3333333333333357  0.3714363609068485   F   F   F
  0.3333333333333357  0.6666666666666643  0.3714363609068485   F   F   F
  0.0000000000000000  0.1666666666666643  0.3428666633305966   F   F   F
  0.0000000000000000  0.5000000000000000  0.3428666633305966   F   F   F
  0.0000000000000000  0.8333333333333357  0.3428666633305966   F   F   F
  0.6666666666666643  0.0000000000000000  0.3142969657543446   F   F   F
  0.6666666666666643  0.3333333333333357  0.3142969657543446   F   F   F
  0.6666666666666643  0.6666666666666643  0.3142969657543446   F   F   F
  0.3333333333333357  0.1666666666666643  0.2857272681780856   F   F   F
  0.3333333333333357  0.5000000000000000  0.2857272681780856   F   F   F
  0.3333333333333357  0.8333333333333357  0.2857272681780856   F   F   F
  0.0000000000000000  0.0000000000000000  0.2571575706018336   F   F   F
  0.0000000000000000  0.3333333333333357  0.2571575706018336   F   F   F
  0.0000000000000000  0.6666666666666643  0.2571575706018336   F   F   F
