# Supplementary material for: When Are Dopant d‑States Free-Atom-Like? Periodic Trends and Confinement Effects in Single-Atom Alloys
Source: J Am Chem Soc. 2025 Oct 3;147(41):37079–88. doi: 10.1021/jacs.5c07771 (PMC12532207; doi:10.1021/jacs.5c07771)
Supplement: Supplementary file 2 [file ja5c07771_si_002.zip › archive/structures/POSCAR_Ag211_Ag-surf.vasp]

Ag-211_SAAs
   1.00000000000000
     7.0702348605977736    0.0000000000000000    0.0000000000000000
     0.0000000000000000    8.6592338850511510    0.0000000000000000
     0.0000000000000000    0.0000000000000000   29.1649978744455964
   Ag   Ag   Ag
     1     1    52
Selective dynamics
Direct
  0.6660168941771558  0.1666715051391641  0.7400835841613512   T   T   T
  0.6660120466805158  0.5000000000893187  0.7400831998791451   T   T   T
  0.6660168956491765  0.8333284953664769  0.7400835842063416   T   T   T
  0.3343729193574166 -0.0000000001278575  0.7148341252876595   T   T   T
  0.3343694594839031  0.3333292000043422  0.7148346829989624   T   T   T
  0.3343694596109351  0.6666708005213453  0.7148346828554093   T   T   T
  0.0041557552408015  0.1666662128218253  0.6882983023546900   T   T   T
  0.0041575998371361  0.5000000000984554  0.6882994581645868   T   T   T
  0.0041557556100832  0.8333337871303764  0.6882983023088063   T   T   T
  0.6715448759284240  0.0000000003346575  0.6569660480595714   T   T   T
  0.6715467591636795  0.3333331289999920  0.6569662850635422   T   T   T
  0.6715467585482504  0.6666668710034012  0.6569662848887536   T   T   T
  0.3324231744478223  0.1666695614086283  0.6289619286397673   T   T   T
  0.3324205044462508  0.4999999997816405  0.6289622373181167   T   T   T
  0.3324231740679286  0.8333304380129560  0.6289619287919318   T   T   T
  0.0000173476416452 -0.0000000003942029  0.6005106845476716   T   T   T
  0.0000164688843831  0.3333303793462852  0.6005107328466325   T   T   T
  0.0000164690322517  0.6666696204232672  0.6005107326187891   T   T   T
  0.6656975640330668  0.1666700544887811  0.5718644725586759   T   T   T
  0.6656965858751007  0.4999999999470064  0.5718638356309326   T   T   T
  0.6656975645058937  0.8333299453085848  0.5718644724333329   T   T   T
  0.3323366001822167 -0.0000000000918514  0.5431519357400129   T   T   T
  0.3323375437206003  0.3333306289754188  0.5431520038928194   T   T   T
  0.3323375437672122  0.6666693701264361  0.5431520038657839   T   T   T
  0.9991693181279762  0.1666692694432864  0.5143408026488755   T   T   T
  0.9991682850282679  0.4999999998269453  0.5143401498809377   T   T   T
  0.9991693178315283  0.8333307303622576  0.5143408027441150   T   T   T
  0.6668003567996085  0.0000000000836592  0.4859262603565740   T   T   T
  0.6668004086038009  0.3333310160095238  0.4859250758993174   T   T   T
  0.6668004081322055  0.6666689846602887  0.4859250759237198   T   T   T
  0.3334325820115488  0.1666696564819536  0.4572405520943624   T   T   T
  0.3334299432952547  0.5000000000399146  0.4572411225615933   T   T   T
  0.3334325821821391  0.8333303433938117  0.4572405521485029   T   T   T
  0.0002766718688169 -0.0000000000002181  0.4282972104439518   T   T   T
  0.0002728702621315  0.3333305936015848  0.4282961047700621   T   T   T
  0.0002728701233443  0.6666694066251330  0.4282961048003144   T   T   T
  0.6666666666666643  0.1666666666666643  0.4000060584831076   F   F   F
  0.6666666666666643  0.5000000000000000  0.4000060584831076   F   F   F
  0.6666666666666643  0.8333333333333357  0.4000060584831076   F   F   F
  0.3333333333333357  0.0000000000000000  0.3714363609068485   F   F   F
  0.3333333333333357  0.3333333333333357  0.3714363609068485   F   F   F
  0.3333333333333357  0.6666666666666643  0.3714363609068485   F   F   F
  0.0000000000000000  0.1666666666666643  0.3428666633305966   F   F   F
  0.0000000000000000  0.5000000000000000  0.3428666633305966   F   F   F
  0.0000000000000000  0.8333333333333357  0.3428666633305966   F   F   F
  0.6666666666666643  0.0000000000000000  0.3142969657543446   F   F   F
  0.6666666666666643  0.3333333333333357  0.3142969657543446   F   F   F
  0.6666666666666643  0.6666666666666643  0.3142969657543446   F   F   F
  0.3333333333333357  0.1666666666666643  0.2857272681780856   F   F   F
  0.3333333333333357  0.5000000000000000  0.2857272681780856   F   F   F
  0.3333333333333357  0.8333333333333357  0.2857272681780856   F   F   F
  0.0000000000000000  0.0000000000000000  0.2571575706018336   F   F   F
  0.0000000000000000  0.3333333333333357  0.2571575706018336   F   F   F
  0.0000000000000000  0.6666666666666643  0.2571575706018336   F   F   F
