# Supplementary material for: When Are Dopant d‑States Free-Atom-Like? Periodic Trends and Confinement Effects in Single-Atom Alloys
Source: J Am Chem Soc. 2025 Oct 3;147(41):37079–88. doi: 10.1021/jacs.5c07771 (PMC12532207; doi:10.1021/jacs.5c07771)
Supplement: Supplementary file 2 [file ja5c07771_si_002.zip › archive/structures/POSCAR_Ag111_Zr-surf.vasp]

Ag-111_SAAs
   1.00000000000000
     8.6592338850511492    0.0000000000000000    0.0000000000000000
     4.3296169425255746    7.4991165217653144    0.0000000000000000
     0.0000000000000000    0.0000000000000000   26.7837247676629531
   Ag   Zr
    53     1
Selective dynamics
Direct
  0.1111111111111143  0.1111111111111143  0.2800207986401873   F   F   F
  0.4444444444444429  0.1111111111111143  0.2800207986401873   F   F   F
  0.7777777777777786  0.1111111111111143  0.2800207986401873   F   F   F
  0.1111111111111143  0.4444444444444429  0.2800207986401873   F   F   F
  0.4444444444444429  0.4444444444444429  0.2800207986401873   F   F   F
  0.7777777777777786  0.4444444444444429  0.2800207986401873   F   F   F
  0.1111111111111143  0.7777777777777786  0.2800207986401873   F   F   F
  0.4444444444444429  0.7777777777777786  0.2800207986401873   F   F   F
  0.7777777777777786  0.7777777777777786  0.2800207986401873   F   F   F
  0.8888888888888857  0.2222222222222214  0.3680124791841166   F   F   F
  0.2222222222222214  0.2222222222222214  0.3680124791841166   F   F   F
  0.5555555555555571  0.2222222222222214  0.3680124791841166   F   F   F
  0.8888888888888857  0.5555555555555571  0.3680124791841166   F   F   F
  0.2222222222222214  0.5555555555555571  0.3680124791841166   F   F   F
  0.5555555555555571  0.5555555555555571  0.3680124791841166   F   F   F
  0.8888888888888857  0.8888888888888857  0.3680124791841166   F   F   F
  0.2222222222222214  0.8888888888888857  0.3680124791841166   F   F   F
  0.5555555555555571  0.8888888888888857  0.3680124791841166   F   F   F
  0.0000000000000000 -0.0000000000000000  0.4565086191467395   T   T   T
  0.3328379283452050  0.0003978894696772  0.4563015445198280   T   T   T
  0.6667641821851249  0.0003978894696772  0.4563015445198280   T   T   T
  0.0003978894696772  0.3328379283452050  0.4563015445198280   T   T   T
  0.3333333333333357  0.3333333333333357  0.4556499093184218   T   T   T
  0.6667641821851249  0.3328379283452050  0.4563015445198280   T   T   T
  0.0003978894696772  0.6667641821851249  0.4563015445198280   T   T   T
  0.3328379283452050  0.6667641821851249  0.4563015445198280   T   T   T
  0.6666666666666643  0.6666666666666643  0.4563974609518501   T   T   T
  0.1108699706123700  0.1108699706123700  0.5456307112901990   T   T   T
  0.4440974697646069  0.1118050604707933  0.5443605272051345   T   T   T
  0.7782600587752599  0.1108699706123700  0.5456307112901990   T   T   T
  0.1118050604707933  0.4440974697646069  0.5443605272051345   T   T   T
  0.4440974697646069  0.4440974697646069  0.5443605272051345   T   T   T
  0.7781153676396309  0.4437692647207452  0.5445664553208933   T   T   T
  0.1108699706123700  0.7782600587752599  0.5456307112901990   T   T   T
  0.4437692647207452  0.7781153676396309  0.5445664553208933   T   T   T
  0.7781153676396309  0.7781153676396309  0.5445664553208933   T   T   T
  0.8887400642716328  0.2225198714567272  0.6342607931473724   T   T   T
  0.2226083742257429  0.2226083742257429  0.6333071084807613   T   T   T
  0.5547832515485143  0.2226083742257429  0.6333071084807613   T   T   T
  0.8895140499059369  0.5552429750470280  0.6325250844581395   T   T   T
  0.2226083742257429  0.5547832515485143  0.6333071084807613   T   T   T
  0.5552429750470280  0.5552429750470280  0.6325250844581395   T   T   T
  0.8887400642716328  0.8887400642716328  0.6342607931473724   T   T   T
  0.2225198714567272  0.8887400642716328  0.6342607931473724   T   T   T
  0.5552429750470280  0.8895140499059369  0.6325250844581395   T   T   T
  0.0000000000000000 -0.0000000000000000  0.7236560836352174   T   T   T
  0.3327814865371749  0.0009572474357013  0.7229914888127739   T   T   T
  0.6662612660271239  0.0009572474357013  0.7229914888127739   T   T   T
  0.0009572474357013  0.3327814865371749  0.7229914888127739   T   T   T
  0.3333333333333357  0.3333333333333357  0.7229019938850710   T   T   T
  0.6662612660271239  0.3327814865371749  0.7229914888127739   T   T   T
  0.0009572474357013  0.6662612660271239  0.7229914888127739   T   T   T
  0.3327814865371749  0.6662612660271239  0.7229914888127739   T   T   T
  0.6666666666666643  0.6666666666666643  0.7207479041075123   T   T   T
