# Supplementary material for: When Are Dopant d‑States Free-Atom-Like? Periodic Trends and Confinement Effects in Single-Atom Alloys
Source: J Am Chem Soc. 2025 Oct 3;147(41):37079–88. doi: 10.1021/jacs.5c07771 (PMC12532207; doi:10.1021/jacs.5c07771)
Supplement: Supplementary file 2 [file ja5c07771_si_002.zip › archive/structures/POSCAR_Cu111_Pd-surf.vasp]

Cu-111_SAAs
   1.00000000000000
     7.6445533317179830    0.0000000000000000    0.0000000000000000
     3.8222766658589915    6.6203773858527413    0.0000000000000000
     0.0000000000000000    0.0000000000000000   25.4029194301123162
   Cu   Pd
    53     1
Selective dynamics
Direct
  0.1111111111111143  0.1111111111111143  0.2952416560086206   F   F   F
  0.4444444444444429  0.1111111111111143  0.2952416560086206   F   F   F
  0.7777777777777786  0.1111111111111143  0.2952416560086206   F   F   F
  0.1111111111111143  0.4444444444444429  0.2952416560086206   F   F   F
  0.4444444444444429  0.4444444444444429  0.2952416560086206   F   F   F
  0.7777777777777786  0.4444444444444429  0.2952416560086206   F   F   F
  0.1111111111111143  0.7777777777777786  0.2952416560086206   F   F   F
  0.4444444444444429  0.7777777777777786  0.2952416560086206   F   F   F
  0.7777777777777786  0.7777777777777786  0.2952416560086206   F   F   F
  0.8888888888888857  0.2222222222222214  0.3771449936051710   F   F   F
  0.2222222222222214  0.2222222222222214  0.3771449936051710   F   F   F
  0.5555555555555571  0.2222222222222214  0.3771449936051710   F   F   F
  0.8888888888888857  0.5555555555555571  0.3771449936051710   F   F   F
  0.2222222222222214  0.5555555555555571  0.3771449936051710   F   F   F
  0.5555555555555571  0.5555555555555571  0.3771449936051710   F   F   F
  0.8888888888888857  0.8888888888888857  0.3771449936051710   F   F   F
  0.2222222222222214  0.8888888888888857  0.3771449936051710   F   F   F
  0.5555555555555571  0.8888888888888857  0.3771449936051710   F   F   F
  0.0000000000000000 -0.0000000000000000  0.4589155906286264   T   T   T
  0.3332596050944173  0.0001010732549713  0.4587202255485624   T   T   T
  0.6666393216506116  0.0001010732549713  0.4587202255485624   T   T   T
  0.0001010732549713  0.3332596050944173  0.4587202255485624   T   T   T
  0.3333333333333357  0.3333333333333357  0.4589102169506716   T   T   T
  0.6666393216506116  0.3332596050944173  0.4587202255485624   T   T   T
  0.0001010732549713  0.6666393216506116  0.4587202255485624   T   T   T
  0.3332596050944173  0.6666393216506116  0.4587202255485624   T   T   T
  0.6666666666666643  0.6666666666666643  0.4587748388591568   T   T   T
  0.1110627052938619  0.1110627052938619  0.5412574972625417   T   T   T
  0.4446322936270055  0.1107354127459962  0.5411732815436576   T   T   T
  0.7778745894122833  0.1110627052938619  0.5412574972625417   T   T   T
  0.1107354127459962  0.4446322936270055  0.5411732815436576   T   T   T
  0.4446322936270055  0.4446322936270055  0.5411732815436576   T   T   T
  0.7778256603015279  0.4443486793969373  0.5409761794656749   T   T   T
  0.1110627052938619  0.7778745894122833  0.5412574972625417   T   T   T
  0.4443486793969373  0.7778256603015279  0.5409761794656749   T   T   T
  0.7778256603015279  0.7778256603015279  0.5409761794656749   T   T   T
  0.8887852333623935  0.2224295332752060  0.6228360496299413   T   T   T
  0.2221402945744658  0.2221402945744658  0.6226186010408324   T   T   T
  0.5557194108510615  0.2221402945744658  0.6226186010408324   T   T   T
  0.8894609049527094  0.5552695475236487  0.6225253862561481   T   T   T
  0.2221402945744658  0.5557194108510615  0.6226186010408324   T   T   T
  0.5552695475236487  0.5552695475236487  0.6225253862561481   T   T   T
  0.8887852333623935  0.8887852333623935  0.6228360496299413   T   T   T
  0.2224295332752060  0.8887852333623935  0.6228360496299413   T   T   T
  0.5552695475236487  0.8894609049527094  0.6225253862561481   T   T   T
  0.0000000000000000 -0.0000000000000000  0.7041271544974481   T   T   T
  0.3294444222522656  0.0040873605187781  0.7045890495189285   T   T   T
  0.6664682172289564  0.0040873605187781  0.7045890495189285   T   T   T
  0.0040873605187781  0.3294444222522656  0.7045890495189285   T   T   T
  0.3333333333333357  0.3333333333333357  0.7042418528662412   T   T   T
  0.6664682172289564  0.3294444222522656  0.7045890495189285   T   T   T
  0.0040873605187781  0.6664682172289564  0.7045890495189285   T   T   T
  0.3294444222522656  0.6664682172289564  0.7045890495189285   T   T   T
  0.6666666666666643  0.6666666666666643  0.7074486385883285   T   T   T
