# Supplementary material for: When Are Dopant d‑States Free-Atom-Like? Periodic Trends and Confinement Effects in Single-Atom Alloys
Source: J Am Chem Soc. 2025 Oct 3;147(41):37079–88. doi: 10.1021/jacs.5c07771 (PMC12532207; doi:10.1021/jacs.5c07771)
Supplement: Supplementary file 2 [file ja5c07771_si_002.zip › archive/structures/POSCAR_Ag211_Zr-surf_low-spin.vasp]

Ag-211_SAAs
   1.00000000000000
     7.0702348605977736    0.0000000000000000    0.0000000000000000
     0.0000000000000000    8.6592338850511510    0.0000000000000000
     0.0000000000000000    0.0000000000000000   29.1649978744455964
   Ag   Zr   Ag
     1     1    52
Selective dynamics
Direct
  0.6572220149600302  0.1646660107483910  0.7416845459663409   T   T   T
  0.6762856339682046  0.5000000085068641  0.7389013643463065   T   T   T
  0.6572221185400589  0.8353339927679346  0.7416845007571823   T   T   T
  0.3250598233778583  0.9999999883009630  0.7159839903371242   T   T   T
  0.3329882053968779  0.3350074146784480  0.7166586877655331   T   T   T
  0.3329882251624515  0.6649926036691169  0.7166587079518777   T   T   T
  0.9971225444277267  0.1677378988678585  0.6904520345402310   T   T   T
  0.0098397381152175  0.5000000122446452  0.6869654039490474   T   T   T
  0.9971226300570342  0.8322620897573805  0.6904519905959813   T   T   T
  0.6670779440679279  0.0000000082942265  0.6566841726544558   T   T   T
  0.6739088145434876  0.3318553460458459  0.6559318745344718   T   T   T
  0.6739087852792649  0.6681446359140534  0.6559318468091964   T   T   T
  0.3317382948206843  0.1668866151560694  0.6301541647208783   T   T   T
  0.3412382993315440  0.5000000037220854  0.6291284611351631   T   T   T
  0.3317383768311531  0.8331133746459176  0.6301541338508613   T   T   T
  0.0006612843163468  0.0000000010523238  0.6018962604799943   T   T   T
  0.0044286939433453  0.3327431094835276  0.6003263941334201   T   T   T
  0.0044286838812222  0.6672568931689327  0.6003263873137636   T   T   T
  0.6673913673752685  0.1655842698463092  0.5711949359862822   T   T   T
  0.6710041415798157  0.4999999870118856  0.5707883220875506   T   T   T
  0.6673914096724368  0.8344157357144373  0.5711949093979060   T   T   T
  0.3320408769009793  0.0000000085081044  0.5437442860088518   T   T   T
  0.3346480023314581  0.3327640578087289  0.5434768364117339   T   T   T
  0.3346480146891596  0.6672359280572602  0.5434768202076216   T   T   T
  0.9999094447104572  0.1663077315544629  0.5145841201229181   T   T   T
  0.0027482131209230  0.4999999955412661  0.5141701946892795   T   T   T
  0.9999094840338986  0.8336922703431423  0.5145841036210597   T   T   T
  0.6663541517060462  0.0000000102247806  0.4855080215122040   T   T   T
  0.6674071379992220  0.3332889352718828  0.4857634385349288   T   T   T
  0.6674071673863579  0.6667110522988536  0.4857634325314398   T   T   T
  0.3339359162234635  0.1668038062811160  0.4573797131147476   T   T   T
  0.3346921100797253  0.4999999930333877  0.4573086932305521   T   T   T
  0.3339359410899048  0.8331961988986656  0.4573797105887882   T   T   T
  0.0012794472276665  0.0000000039642372  0.4285246932371801   T   T   T
  0.0009985158253103  0.3331848204731309  0.4283747337292210   T   T   T
  0.0009985329274952  0.6668151745666400  0.4283747276310454   T   T   T
  0.6666666666666643  0.1666666666666643  0.4000060584831076   F   F   F
  0.6666666666666643  0.5000000000000000  0.4000060584831076   F   F   F
  0.6666666666666643  0.8333333333333357  0.4000060584831076   F   F   F
  0.3333333333333357  0.0000000000000000  0.3714363609068485   F   F   F
  0.3333333333333357  0.3333333333333357  0.3714363609068485   F   F   F
  0.3333333333333357  0.6666666666666643  0.3714363609068485   F   F   F
  0.0000000000000000  0.1666666666666643  0.3428666633305966   F   F   F
  0.0000000000000000  0.5000000000000000  0.3428666633305966   F   F   F
  0.0000000000000000  0.8333333333333357  0.3428666633305966   F   F   F
  0.6666666666666643  0.0000000000000000  0.3142969657543446   F   F   F
  0.6666666666666643  0.3333333333333357  0.3142969657543446   F   F   F
  0.6666666666666643  0.6666666666666643  0.3142969657543446   F   F   F
  0.3333333333333357  0.1666666666666643  0.2857272681780856   F   F   F
  0.3333333333333357  0.5000000000000000  0.2857272681780856   F   F   F
  0.3333333333333357  0.8333333333333357  0.2857272681780856   F   F   F
  0.0000000000000000  0.0000000000000000  0.2571575706018336   F   F   F
  0.0000000000000000  0.3333333333333357  0.2571575706018336   F   F   F
  0.0000000000000000  0.6666666666666643  0.2571575706018336   F   F   F
