# Supplementary material for: When Are Dopant d‑States Free-Atom-Like? Periodic Trends and Confinement Effects in Single-Atom Alloys
Source: J Am Chem Soc. 2025 Oct 3;147(41):37079–88. doi: 10.1021/jacs.5c07771 (PMC12532207; doi:10.1021/jacs.5c07771)
Supplement: Supplementary file 2 [file ja5c07771_si_002.zip › archive/structures/POSCAR_Cu211_Y-surf.vasp]

Cu-211_SAAs
   1.00000000000000
     6.2417516580673897    0.0000000000000000    0.0000000000000000
     0.0000000000000000    7.6445533317179812    0.0000000000000000
     0.0000000000000000    0.0000000000000000   27.5051572843885097
   Cu   Y    Cu
     1     1    52
Selective dynamics
Direct
  0.6415761212179127  0.1558913424126087  0.7222848411476973   T   T   T
  0.7306603108107999  0.4999999836219943  0.7410894564812969   T   T   T
  0.6415762927501490  0.8441088007924075  0.7222847708582628   T   T   T
  0.3114300462167393  0.0000001505019722  0.7000171431005430   T   T   T
  0.3300372668255739  0.3363190787989744  0.7011560225558159   T   T   T
  0.3300364896101488  0.6636811994254319  0.7011566128993513   T   T   T
  0.9896764982861781  0.1705448673267644  0.6774338408571849   T   T   T
  0.0176255561064284  0.5000002802368527  0.6692726912206279   T   T   T
  0.9896763439036161  0.8294554333285773  0.6774335789932827   T   T   T
  0.6642032813671194  0.0000001355419003  0.6441877717164122   T   T   T
  0.6696807666581773  0.3359497474001851  0.6468129872189051   T   T   T
  0.6696799380113734  0.6640501399338173  0.6468131901471733   T   T   T
  0.3287561837230274  0.1679059440940674  0.6208754064103061   T   T   T
  0.3417947165586018  0.5000001539745407  0.6185961909793763   T   T   T
  0.3287557512633128  0.8320938005085807  0.6208757134188119   T   T   T
  0.9990141237883398  0.0000000169234141  0.5945750613733817   T   T   T
  0.0005378917818536  0.3308255237824325  0.5923464714379455   T   T   T
  0.0005376375108666  0.6691745256149859  0.5923463740866272   T   T   T
  0.6643431101941583  0.1670457031983791  0.5661133400452989   T   T   T
  0.6697206707737258  0.5000000072202628  0.5659350174550687   T   T   T
  0.6643428378169580  0.8329542361225920  0.5661134706416036   T   T   T
  0.3301300229396704  0.9999998363441188  0.5403135706099199   T   T   T
  0.3327253520071164  0.3325262948072339  0.5397316699198186   T   T   T
  0.3327252608076463  0.6674737918572546  0.5397316180335130   T   T   T
  0.9980407611551345  0.1658602458612875  0.5129463147345804   T   T   T
  0.0007205457796471  0.4999999757246075  0.5126061682061479   T   T   T
  0.9980405309796881  0.8341397407036790  0.5129461943851482   T   T   T
  0.6648876788426772  0.9999999499938130  0.4862409013920078   T   T   T
  0.6663311448848406  0.3335058411091262  0.4862401158866779   T   T   T
  0.6663310831736881  0.6664941740524984  0.4862401537588924   T   T   T
  0.3330089791303628  0.1665343195781837  0.4597057393920285   T   T   T
  0.3339735923330833  0.4999999812488902  0.4596197638323721   T   T   T
  0.3330089442874498  0.8334656537797154  0.4597056841861535   T   T   T
  0.0004132514264290  0.0000000471254260  0.4327101008797883   T   T   T
  0.0004294704816034  0.3332751036842400  0.4326509392818632   T   T   T
  0.0004294019766274  0.6667248337071101  0.4326509084829963   T   T   T
  0.6666666666666643  0.1666666666666643  0.4063960558745592   F   F   F
  0.6666666666666643  0.5000000000000000  0.4063960558745592   F   F   F
  0.6666666666666643  0.8333333333333357  0.4063960558745592   F   F   F
  0.3333333333333357  0.0000000000000000  0.3796520718387200   F   F   F
  0.3333333333333357  0.3333333333333357  0.3796520718387200   F   F   F
  0.3333333333333357  0.6666666666666643  0.3796520718387200   F   F   F
  0.0000000000000000  0.1666666666666643  0.3529080878028736   F   F   F
  0.0000000000000000  0.5000000000000000  0.3529080878028736   F   F   F
  0.0000000000000000  0.8333333333333357  0.3529080878028736   F   F   F
  0.6666666666666643  0.0000000000000000  0.3261641037670344   F   F   F
  0.6666666666666643  0.3333333333333357  0.3261641037670344   F   F   F
  0.6666666666666643  0.6666666666666643  0.3261641037670344   F   F   F
  0.3333333333333357  0.1666666666666643  0.2994201197311952   F   F   F
  0.3333333333333357  0.5000000000000000  0.2994201197311952   F   F   F
  0.3333333333333357  0.8333333333333357  0.2994201197311952   F   F   F
  0.0000000000000000  0.0000000000000000  0.2726761356953560   F   F   F
  0.0000000000000000  0.3333333333333357  0.2726761356953560   F   F   F
  0.0000000000000000  0.6666666666666643  0.2726761356953560   F   F   F
