# Supplementary material for: When Are Dopant d‑States Free-Atom-Like? Periodic Trends and Confinement Effects in Single-Atom Alloys
Source: J Am Chem Soc. 2025 Oct 3;147(41):37079–88. doi: 10.1021/jacs.5c07771 (PMC12532207; doi:10.1021/jacs.5c07771)
Supplement: Supplementary file 2 [file ja5c07771_si_002.zip › archive/structures/POSCAR_Cu211_Nb-surf_low-spin.vasp]

Cu-211_SAAs
   1.00000000000000
     6.2417516580673897    0.0000000000000000    0.0000000000000000
     0.0000000000000000    7.6445533317179812    0.0000000000000000
     0.0000000000000000    0.0000000000000000   27.5051572843885097
   Cu   Nb   Cu
     1     1    52
Selective dynamics
Direct
  0.6498181184269154  0.1603783808926079  0.7240318680032433   T   T   T
  0.6825095641193303  0.5000003688202326  0.7262830351135917   T   T   T
  0.6498171481500268  0.8396219494585806  0.7240320649444847   T   T   T
  0.3194998296600018  0.0000002141568909  0.7002929496465735   T   T   T
  0.3312486927334051  0.3349903226920297  0.7010750442389680   T   T   T
  0.3312479241031575  0.6650096968964726  0.7010754860528896   T   T   T
  0.9930048945896138  0.1682059357214074  0.6772433944711118   T   T   T
  0.0118462013250432  0.5000001488967679  0.6727327803534396   T   T   T
  0.9930042174582459  0.8317939729840127  0.6772439186405532   T   T   T
  0.6640599910176326  0.9999998867172486  0.6452057488391841   T   T   T
  0.6707283338715698  0.3326317877463847  0.6452554023878837   T   T   T
  0.6707281224926250  0.6673684565181818  0.6452553405715209   T   T   T
  0.3290025558890675  0.1671612517853942  0.6207961794125327   T   T   T
  0.3392012227344509  0.5000001671344132  0.6192730168603807   T   T   T
  0.3290017375472376  0.8328385368707296  0.6207965122904217   T   T   T
  0.9985533803550556  0.9999997871154498  0.5946713037044181   T   T   T
  0.0011475357610572  0.3323494195405189  0.5929872806821421   T   T   T
  0.0011473955303421  0.6676506802038785  0.5929871368889510   T   T   T
  0.6649267396147761  0.1657763507717942  0.5658706581183880   T   T   T
  0.6690289490267975  0.4999999939718130  0.5654873060387702   T   T   T
  0.6649262855751461  0.8342236378701662  0.5658705890163473   T   T   T
  0.3301792310297495  0.9999998807856834  0.5403013282474857   T   T   T
  0.3326621448095367  0.3326483843577799  0.5399780376445331   T   T   T
  0.3326620342139736  0.6673516869859756  0.5399779910212842   T   T   T
  0.9980239721029318  0.1661305492291882  0.5131272358712305   T   T   T
  0.0012614566280819  0.4999999431361567  0.5127190499500226   T   T   T
  0.9980237647557615  0.8338694584834293  0.5131271341244736   T   T   T
  0.6644643335785295  0.0000000421011610  0.4859484609572475   T   T   T
  0.6659046997508582  0.3334001187962199  0.4862544929242828   T   T   T
  0.6659046463957543  0.6665998153173475  0.4862544719014036   T   T   T
  0.3326249061519240  0.1666872399933927  0.4598155762408155   T   T   T
  0.3333702000566775  0.4999999686971755  0.4597005944230604   T   T   T
  0.3326249041910786  0.8333127663792412  0.4598155555676481   T   T   T
  0.0006118984081573  0.0000000338597528  0.4328242905816280   T   T   T
  0.0004542856642489  0.3331772790857407  0.4327222652047548   T   T   T
  0.0004542920199105  0.6668226750509390  0.4327222321445158   T   T   T
  0.6666666666666643  0.1666666666666643  0.4063960558745592   F   F   F
  0.6666666666666643  0.5000000000000000  0.4063960558745592   F   F   F
  0.6666666666666643  0.8333333333333357  0.4063960558745592   F   F   F
  0.3333333333333357  0.0000000000000000  0.3796520718387200   F   F   F
  0.3333333333333357  0.3333333333333357  0.3796520718387200   F   F   F
  0.3333333333333357  0.6666666666666643  0.3796520718387200   F   F   F
  0.0000000000000000  0.1666666666666643  0.3529080878028736   F   F   F
  0.0000000000000000  0.5000000000000000  0.3529080878028736   F   F   F
  0.0000000000000000  0.8333333333333357  0.3529080878028736   F   F   F
  0.6666666666666643  0.0000000000000000  0.3261641037670344   F   F   F
  0.6666666666666643  0.3333333333333357  0.3261641037670344   F   F   F
  0.6666666666666643  0.6666666666666643  0.3261641037670344   F   F   F
  0.3333333333333357  0.1666666666666643  0.2994201197311952   F   F   F
  0.3333333333333357  0.5000000000000000  0.2994201197311952   F   F   F
  0.3333333333333357  0.8333333333333357  0.2994201197311952   F   F   F
  0.0000000000000000  0.0000000000000000  0.2726761356953560   F   F   F
  0.0000000000000000  0.3333333333333357  0.2726761356953560   F   F   F
  0.0000000000000000  0.6666666666666643  0.2726761356953560   F   F   F
