# Supplementary material for: When Are Dopant d‑States Free-Atom-Like? Periodic Trends and Confinement Effects in Single-Atom Alloys
Source: J Am Chem Soc. 2025 Oct 3;147(41):37079–88. doi: 10.1021/jacs.5c07771 (PMC12532207; doi:10.1021/jacs.5c07771)
Supplement: Supplementary file 2 [file ja5c07771_si_002.zip › archive/structures/POSCAR_Cu111_Ag-bulk.vasp]

Cu-111_SAAs_bulk
   1.00000000000000
     7.6445533317179830    0.0000000000000000    0.0000000000000000
     3.8222766658589915    6.6203773858527413    0.0000000000000000
     0.0000000000000000    0.0000000000000000   25.4029194301123162
   Cu   Ag   Cu
    35     1    18
Selective dynamics
Direct
  0.1111111111111143  0.1111111111111143  0.2952416560086206   F   F   F
  0.4444444444444429  0.1111111111111143  0.2952416560086206   F   F   F
  0.7777777777777786  0.1111111111111143  0.2952416560086206   F   F   F
  0.1111111111111143  0.4444444444444429  0.2952416560086206   F   F   F
  0.4444444444444429  0.4444444444444429  0.2952416560086206   F   F   F
  0.7777777777777786  0.4444444444444429  0.2952416560086206   F   F   F
  0.1111111111111143  0.7777777777777786  0.2952416560086206   F   F   F
  0.4444444444444429  0.7777777777777786  0.2952416560086206   F   F   F
  0.7777777777777786  0.7777777777777786  0.2952416560086206   F   F   F
  0.8888888888888857  0.2222222222222214  0.3771449936051710   F   F   F
  0.2222222222222214  0.2222222222222214  0.3771449936051710   F   F   F
  0.5555555555555571  0.2222222222222214  0.3771449936051710   F   F   F
  0.8888888888888857  0.5555555555555571  0.3771449936051710   F   F   F
  0.2222222222222214  0.5555555555555571  0.3771449936051710   F   F   F
  0.5555555555555571  0.5555555555555571  0.3771449936051710   F   F   F
  0.8888888888888857  0.8888888888888857  0.3771449936051710   F   F   F
  0.2222222222222214  0.8888888888888857  0.3771449936051710   F   F   F
  0.5555555555555571  0.8888888888888857  0.3771449936051710   F   F   F
 -0.0000003942978334 -0.0000003942978334  0.4594482883217303   T   T   T
  0.3333341219290095 -0.0000003942978334  0.4594482883217303   T   T   T
  0.6647151265711873  0.0039030801909540  0.4577265951098393   T   T   T
 -0.0000003942978334  0.3333341219290095  0.4594482883217303   T   T   T
  0.3333497367011856  0.3333497367011856  0.4590447392747541   T   T   T
  0.6666338599309716  0.3333497367011856  0.4590447392747541   T   T   T
  0.0039030801909540  0.6647151265711873  0.4577265951098393   T   T   T
  0.3333497367011856  0.6666338599309716  0.4590447392747541   T   T   T
  0.6647151265711873  0.6647151265711873  0.4577265951098393   T   T   T
  0.1111111111111143  0.1111111111111143  0.5425081741346552   T   T   T
  0.4387622372998882  0.1165057032357831  0.5424600296689098   T   T   T
  0.7780653927976645  0.1165057032357831  0.5424600296689098   T   T   T
  0.1165057032357831  0.4387622372998882  0.5424600296689098   T   T   T
  0.4444444444444429  0.4444444444444429  0.5420775354175791   T   T   T
  0.7780653927976645  0.4387622372998882  0.5424600296689098   T   T   T
  0.1165057032357831  0.7780653927976645  0.5424600296689098   T   T   T
  0.4387622372998882  0.7780653927976645  0.5424600296689098   T   T   T
  0.7777777777777786  0.7777777777777786  0.5426171153134929   T   T   T
  0.8895422427257189  0.2218955453038084  0.6250483439052990   T   T   T
  0.2218955453038084  0.2218955453038084  0.6250483439052990   T   T   T
  0.5557556998266415  0.2218219336800598  0.6242589806102026   T   T   T
  0.8910234950703619  0.5512863431926049  0.6268687246907149   T   T   T
  0.2218219336800598  0.5557556998266415  0.6242589806102026   T   T   T
  0.5557556998266415  0.5557556998266415  0.6242589806102026   T   T   T
  0.8910234950703619  0.8910234950703619  0.6268687246907149   T   T   T
  0.2218955453038084  0.8895422427257189  0.6250483439052990   T   T   T
  0.5512863431926049  0.8910234950703619  0.6268687246907149   T   T   T
  0.0005344093117972  0.0005344093117972  0.7073918330607566   T   T   T
  0.3322645147097341  0.0005344093117972  0.7073918330607566   T   T   T
  0.6663127563998287  0.0007078205336643  0.7070823979951528   T   T   T
  0.0005344093117972  0.3322645147097341  0.7073918330607566   T   T   T
  0.3334176774305025  0.3334176774305025  0.7058964750866887   T   T   T
  0.6664979784723378  0.3334176774305025  0.7058964750866887   T   T   T
  0.0007078205336643  0.6663127563998287  0.7070823979951528   T   T   T
  0.3334176774305025  0.6664979784723378  0.7058964750866887   T   T   T
  0.6663127563998287  0.6663127563998287  0.7070823979951528   T   T   T
