# Supplementary material for: When Are Dopant d‑States Free-Atom-Like? Periodic Trends and Confinement Effects in Single-Atom Alloys
Source: J Am Chem Soc. 2025 Oct 3;147(41):37079–88. doi: 10.1021/jacs.5c07771 (PMC12532207; doi:10.1021/jacs.5c07771)
Supplement: Supplementary file 2 [file ja5c07771_si_002.zip › archive/structures/POSCAR_Ag211_Tc-surf_low-spin.vasp]

Ag-211_SAAs
   1.00000000000000
     7.0702348605977736    0.0000000000000000    0.0000000000000000
     0.0000000000000000    8.6592338850511510    0.0000000000000000
     0.0000000000000000    0.0000000000000000   29.1649978744455964
   Ag   Tc   Ag
     1     1    52
Selective dynamics
Direct
  0.6648922286819753  0.1736987798182136  0.7409952391249465   T   T   T
  0.6584411732185569  0.5000000010288062  0.7328608585901802   T   T   T
  0.6648922191398874  0.8263012217079405  0.7409951904328208   T   T   T
  0.3352738035342875  0.0000000065455625  0.7156835405193450   T   T   T
  0.3342818681649707  0.3344290688841148  0.7154030759892731   T   T   T
  0.3342818400914955  0.6655709211211499  0.7154030974187376   T   T   T
  0.0031508881884094  0.1667199571919400  0.6895147718504585   T   T   T
  0.0009004995145994  0.5000000014893012  0.6900333055711850   T   T   T
  0.0031509243774664  0.8332800432496713  0.6895147695855842   T   T   T
  0.6710520963438237  0.0000000143247848  0.6578284447587285   T   T   T
  0.6726507359551942  0.3316365062387971  0.6549755794270534   T   T   T
  0.6726506922490884  0.6683634843928544  0.6549755764847752   T   T   T
  0.3334296709404325  0.1661512462161751  0.6296370206399861   T   T   T
  0.3353132356226290  0.5000000064013939  0.6298971746017611   T   T   T
  0.3334296700668355  0.8338487501442174  0.6296370126573445   T   T   T
  0.0011927945214606  0.9999999962945607  0.6014095833872735   T   T   T
  0.0034329964637611  0.3335555638384535  0.6008050668454714   T   T   T
  0.0034329774197331  0.6664444383316466  0.6008050753215198   T   T   T
  0.6675816063323314  0.1651425513073755  0.5713790313548530   T   T   T
  0.6685593716438338  0.4999999993125790  0.5707610704106447   T   T   T
  0.6675816055839228  0.8348574467983689  0.5713790179035915   T   T   T
  0.3327664235486261  0.0000000052067073  0.5434571405525312   T   T   T
  0.3339700472766618  0.3331259416157430  0.5437742166742673   T   T   T
  0.3339700378916052  0.6668740528316228  0.5437742142738089   T   T   T
  0.9999061002620624  0.1664000111995421  0.5146644180755839   T   T   T
  0.0014638801044644  0.5000000035659504  0.5144196223643123   T   T   T
  0.9999061025816707  0.8335999844520960  0.5146644123648231   T   T   T
  0.6665797499942214  0.0000000053697349  0.4854256868382528   T   T   T
  0.6671227493521104  0.3329875650825735  0.4858286509117403   T   T   T
  0.6671227533481335  0.6670124283026264  0.4858286437366167   T   T   T
  0.3335502777001367  0.1670000561083085  0.4574897506628218   T   T   T
  0.3342309816308385  0.4999999981531753  0.4574961289395378   T   T   T
  0.3335502820094584  0.8329999449585668  0.4574897556733532   T   T   T
  0.0013517462444512  0.0000000013289426  0.4284227083199174   T   T   T
  0.0010391881219179  0.3331982971654924  0.4284558890297367   T   T   T
  0.0010391943141961  0.6668017011072898  0.4284558852134888   T   T   T
  0.6666666666666643  0.1666666666666643  0.4000060584831076   F   F   F
  0.6666666666666643  0.5000000000000000  0.4000060584831076   F   F   F
  0.6666666666666643  0.8333333333333357  0.4000060584831076   F   F   F
  0.3333333333333357  0.0000000000000000  0.3714363609068485   F   F   F
  0.3333333333333357  0.3333333333333357  0.3714363609068485   F   F   F
  0.3333333333333357  0.6666666666666643  0.3714363609068485   F   F   F
  0.0000000000000000  0.1666666666666643  0.3428666633305966   F   F   F
  0.0000000000000000  0.5000000000000000  0.3428666633305966   F   F   F
  0.0000000000000000  0.8333333333333357  0.3428666633305966   F   F   F
  0.6666666666666643  0.0000000000000000  0.3142969657543446   F   F   F
  0.6666666666666643  0.3333333333333357  0.3142969657543446   F   F   F
  0.6666666666666643  0.6666666666666643  0.3142969657543446   F   F   F
  0.3333333333333357  0.1666666666666643  0.2857272681780856   F   F   F
  0.3333333333333357  0.5000000000000000  0.2857272681780856   F   F   F
  0.3333333333333357  0.8333333333333357  0.2857272681780856   F   F   F
  0.0000000000000000  0.0000000000000000  0.2571575706018336   F   F   F
  0.0000000000000000  0.3333333333333357  0.2571575706018336   F   F   F
  0.0000000000000000  0.6666666666666643  0.2571575706018336   F   F   F
