# Supplementary material for: When Are Dopant d‑States Free-Atom-Like? Periodic Trends and Confinement Effects in Single-Atom Alloys
Source: J Am Chem Soc. 2025 Oct 3;147(41):37079–88. doi: 10.1021/jacs.5c07771 (PMC12532207; doi:10.1021/jacs.5c07771)
Supplement: Supplementary file 2 [file ja5c07771_si_002.zip › archive/structures/POSCAR_Ag211_Y-surf.vasp]

Ag-211_SAAs
   1.00000000000000
     7.0702348605977736    0.0000000000000000    0.0000000000000000
     0.0000000000000000    8.6592338850511510    0.0000000000000000
     0.0000000000000000    0.0000000000000000   29.1649978744455964
   Ag   Y    Ag
     1     1    52
Selective dynamics
Direct
  0.6534821644742250  0.1605410552394219  0.7406455713049795   T   T   T
  0.6992522506809248  0.5000000072715446  0.7477140097912184   T   T   T
  0.6534820854238820  0.8394589738184232  0.7406456108828229   T   T   T
  0.3205544331652555  0.0000000168561976  0.7157812277167940   T   T   T
  0.3340946351075280  0.3359679680106178  0.7168915501051243   T   T   T
  0.3340946320843425  0.6640320427626270  0.7168915436610646   T   T   T
  0.9961013385366927  0.1688815465552250  0.6904627442191111   T   T   T
  0.0149945659666614  0.5000000016972266  0.6851283755284149   T   T   T
  0.9961012977678451  0.8311184610826262  0.6904628049066089   T   T   T
  0.6673106751396232 -0.0000000183499694  0.6559828096698449   T   T   T
  0.6737242290844146  0.3345102968057312  0.6570797830475171   T   T   T
  0.6737242653033384  0.6654897264042458  0.6570798125482504   T   T   T
  0.3316014760442841  0.1676287296330265  0.6303088156195971   T   T   T
  0.3423710598652372  0.5000000163481182  0.6285378581566609   T   T   T
  0.3316015015936299  0.8323712636720847  0.6303088113014306   T   T   T
  0.0010562186793415  0.9999999782763782  0.6017937908671875   T   T   T
  0.0039465789248714  0.3319564142406010  0.6000429296897904   T   T   T
  0.0039465344938629  0.6680436044312120  0.6000429267644841   T   T   T
  0.6668009072132525  0.1664606869879030  0.5714636024628967   T   T   T
  0.6711975985219635  0.5000000098554662  0.5710756277523774   T   T   T
  0.6668009077776386  0.8335392988089225  0.5714635945705012   T   T   T
  0.3318955792434168 -0.0000000029980665  0.5438856718332526   T   T   T
  0.3344324814915668  0.3326194170478766  0.5433402141134086   T   T   T
  0.3344324482741086  0.6673805856093789  0.5433402032215771   T   T   T
  0.9996466767994068  0.1661441633866461  0.5145446860431979   T   T   T
  0.0022763332168932  0.4999999933124694  0.5141596806807519   T   T   T
  0.9996466815710345  0.8338558386296120  0.5145446680767368   T   T   T
  0.6660724952716922  0.0000000030913073  0.4857149971162754   T   T   T
  0.6674303675284058  0.3333075193982633  0.4857698161689738   T   T   T
  0.6674303724805222  0.6666924758838337  0.4857698146161849   T   T   T
  0.3339462020450281  0.1666310516390564  0.4573572096651302   T   T   T
  0.3349623292594908  0.4999999944917514  0.4572506579607643   T   T   T
  0.3339462219214147  0.8333689517860681  0.4573572033699338   T   T   T
  0.0009423106466912  0.0000000020106489  0.4284663316700643   T   T   T
  0.0009259589614919  0.3333121328823478  0.4283777706396320   T   T   T
  0.0009259600490352  0.6666878618133563  0.4283777654973078   T   T   T
  0.6666666666666643  0.1666666666666643  0.4000060584831076   F   F   F
  0.6666666666666643  0.5000000000000000  0.4000060584831076   F   F   F
  0.6666666666666643  0.8333333333333357  0.4000060584831076   F   F   F
  0.3333333333333357  0.0000000000000000  0.3714363609068485   F   F   F
  0.3333333333333357  0.3333333333333357  0.3714363609068485   F   F   F
  0.3333333333333357  0.6666666666666643  0.3714363609068485   F   F   F
  0.0000000000000000  0.1666666666666643  0.3428666633305966   F   F   F
  0.0000000000000000  0.5000000000000000  0.3428666633305966   F   F   F
  0.0000000000000000  0.8333333333333357  0.3428666633305966   F   F   F
  0.6666666666666643  0.0000000000000000  0.3142969657543446   F   F   F
  0.6666666666666643  0.3333333333333357  0.3142969657543446   F   F   F
  0.6666666666666643  0.6666666666666643  0.3142969657543446   F   F   F
  0.3333333333333357  0.1666666666666643  0.2857272681780856   F   F   F
  0.3333333333333357  0.5000000000000000  0.2857272681780856   F   F   F
  0.3333333333333357  0.8333333333333357  0.2857272681780856   F   F   F
  0.0000000000000000  0.0000000000000000  0.2571575706018336   F   F   F
  0.0000000000000000  0.3333333333333357  0.2571575706018336   F   F   F
  0.0000000000000000  0.6666666666666643  0.2571575706018336   F   F   F
