# Supplementary material for: When Are Dopant d‑States Free-Atom-Like? Periodic Trends and Confinement Effects in Single-Atom Alloys
Source: J Am Chem Soc. 2025 Oct 3;147(41):37079–88. doi: 10.1021/jacs.5c07771 (PMC12532207; doi:10.1021/jacs.5c07771)
Supplement: Supplementary file 2 [file ja5c07771_si_002.zip › archive/structures/POSCAR_Cu211_Mo-surf_low-spin.vasp]

Cu-211_SAAs
   1.00000000000000
     6.2417516580673897    0.0000000000000000    0.0000000000000000
     0.0000000000000000    7.6445533317179812    0.0000000000000000
     0.0000000000000000    0.0000000000000000   27.5051572843885097
   Cu   Mo   Cu
     1     1    52
Selective dynamics
Direct
  0.6545398538263720  0.1632200591664534  0.7243715638184942   T   T   T
  0.6733848684737987  0.5000003962333656  0.7231101528578956   T   T   T
  0.6545386112954327  0.8367801598823487  0.7243712215431585   T   T   T
  0.3244729993157398  0.0000002493269195  0.7002971393295510   T   T   T
  0.3319360531737455  0.3338737600577878  0.7005999603683696   T   T   T
  0.3319354343499985  0.6661260363256949  0.7006000253397647   T   T   T
  0.9960811440766393  0.1674127132896536  0.6768032855555959   T   T   T
  0.0094886374833019  0.4999999311753449  0.6737718895407532   T   T   T
  0.9960804700736012  0.8325871369204171  0.6768037959956177   T   T   T
  0.6658393039237920  0.0000000552990396  0.6458611098915080   T   T   T
  0.6716778256123025  0.3317400009358073  0.6445976585766665   T   T   T
  0.6716779210562539  0.6682600505890924  0.6445974463369134   T   T   T
  0.3303286813210081  0.1666206595866676  0.6205343424415122   T   T   T
  0.3381929874840114  0.5000000151348371  0.6197575049631276   T   T   T
  0.3303281963011235  0.8333793095325980  0.6205345265671377   T   T   T
 -0.0007147977168707  0.9999997601316394  0.5944974638751612   T   T   T
  0.0020467168291751  0.3327922167825809  0.5931073019482657   T   T   T
  0.0020467378970489  0.6672079066636289  0.5931071831942151   T   T   T
  0.6659933369473283  0.1652951446814788  0.5658751869359109   T   T   T
  0.6690735220325884  0.4999999379688208  0.5653756453544825   T   T   T
  0.6659929811428466  0.8347049081308279  0.5658749782115043   T   T   T
  0.3312063563893594  0.9999999525443538  0.5401262155946910   T   T   T
  0.3333837256498974  0.3329913122686833  0.5401022344525804   T   T   T
  0.3333836210645824  0.6670087127683667  0.5401022270065261   T   T   T
  0.9988428469969670  0.1661328235429129  0.5131230663820033   T   T   T
  0.0015332798612363  0.4999999518451309  0.5127882449856856   T   T   T
  0.9988427496095178  0.8338671890547295  0.5131229477107028   T   T   T
  0.6651890851348832  0.0000001227585239  0.4858547164495274   T   T   T
  0.6662960686725963  0.3332892794600965  0.4862511560010899   T   T   T
  0.6662959857133884  0.6667105908894759  0.4862510991906078   T   T   T
  0.3329022959899997  0.1668175378880296  0.4598493679697170   T   T   T
  0.3335396767715682  0.4999999803861916  0.4597502942310722   T   T   T
  0.3329023069278751  0.8331824687598459  0.4598493640009014   T   T   T
  0.0009293922110171  0.0000000335112452  0.4327636997836904   T   T   T
  0.0006442419046993  0.3332097447934986  0.4327493591314660   T   T   T
  0.0006442210417889  0.6667902112593754  0.4327493344624156   T   T   T
  0.6666666666666643  0.1666666666666643  0.4063960558745592   F   F   F
  0.6666666666666643  0.5000000000000000  0.4063960558745592   F   F   F
  0.6666666666666643  0.8333333333333357  0.4063960558745592   F   F   F
  0.3333333333333357  0.0000000000000000  0.3796520718387200   F   F   F
  0.3333333333333357  0.3333333333333357  0.3796520718387200   F   F   F
  0.3333333333333357  0.6666666666666643  0.3796520718387200   F   F   F
  0.0000000000000000  0.1666666666666643  0.3529080878028736   F   F   F
  0.0000000000000000  0.5000000000000000  0.3529080878028736   F   F   F
  0.0000000000000000  0.8333333333333357  0.3529080878028736   F   F   F
  0.6666666666666643  0.0000000000000000  0.3261641037670344   F   F   F
  0.6666666666666643  0.3333333333333357  0.3261641037670344   F   F   F
  0.6666666666666643  0.6666666666666643  0.3261641037670344   F   F   F
  0.3333333333333357  0.1666666666666643  0.2994201197311952   F   F   F
  0.3333333333333357  0.5000000000000000  0.2994201197311952   F   F   F
  0.3333333333333357  0.8333333333333357  0.2994201197311952   F   F   F
  0.0000000000000000  0.0000000000000000  0.2726761356953560   F   F   F
  0.0000000000000000  0.3333333333333357  0.2726761356953560   F   F   F
  0.0000000000000000  0.6666666666666643  0.2726761356953560   F   F   F
