# Supplementary material for: When Are Dopant d‑States Free-Atom-Like? Periodic Trends and Confinement Effects in Single-Atom Alloys
Source: J Am Chem Soc. 2025 Oct 3;147(41):37079–88. doi: 10.1021/jacs.5c07771 (PMC12532207; doi:10.1021/jacs.5c07771)
Supplement: Supplementary file 2 [file ja5c07771_si_002.zip › archive/structures/POSCAR_Ag211_Tc-surf_high-spin.vasp]

Ag-211_SAAs
   1.00000000000000
     7.0702348605977736    0.0000000000000000    0.0000000000000000
     0.0000000000000000    8.6592338850511510    0.0000000000000000
     0.0000000000000000    0.0000000000000000   29.1649978744455964
   Ag   Tc   Ag
     1     1    52
Selective dynamics
Direct
  0.6643662229599563  0.1682647160862773  0.7400421493857385   T   T   T
  0.6635678485823130  0.5000000131290974  0.7368399344762980   T   T   T
  0.6643662278719762  0.8317352793359480  0.7400421703557013   T   T   T
  0.3330980597843785  0.9999999907520759  0.7150766113814090   T   T   T
  0.3336671967878304  0.3343180626934623  0.7155196017115221   T   T   T
  0.3336671857125835  0.6656819470372799  0.7155196218262091   T   T   T
  0.0028978757412693  0.1666782172863382  0.6888150536259358   T   T   T
  0.0034809071943300  0.5000000060838169  0.6889899697494074   T   T   T
  0.0028978558258552  0.8333217750410044  0.6888150559692854   T   T   T
  0.6708051492535160  0.9999999851478429  0.6566838258069100   T   T   T
  0.6727259899620468  0.3324152936225468  0.6559269993402532   T   T   T
  0.6727259504988248  0.6675847164235188  0.6559269894223155   T   T   T
  0.3327166672856837  0.1666934061711907  0.6293427179550970   T   T   T
  0.3348209709476299  0.5000000064728846  0.6293307543767575   T   T   T
  0.3327166556826058  0.8333065875444097  0.6293427146763875   T   T   T
  0.0008513684809057  0.9999999981950504  0.6008938121085092   T   T   T
  0.0022434087474139  0.3333344830571245  0.6005809823755804   T   T   T
  0.0022433965340108  0.6666655186001669  0.6005809832649496   T   T   T
  0.6666750572568801  0.1661251700882767  0.5714055287176728   T   T   T
  0.6675333932757438  0.4999999968353123  0.5712125172935799   T   T   T
  0.6666750553542969  0.8338748300196667  0.5714055169464877   T   T   T
  0.3324828854913546  0.0000000032013869  0.5431972602899581   T   T   T
  0.3331635102213573  0.3330338300682473  0.5433520991610565   T   T   T
  0.3331635064424301  0.6669661661879306  0.5433520925117619   T   T   T
  0.9994081591074687  0.1666493203606768  0.5144091298760247   T   T   T
  0.0003369778797966  0.5000000008824534  0.5142757349410101   T   T   T
  0.9994081618012298  0.8333506788398528  0.5144091278670203   T   T   T
  0.6665582824841790  0.0000000037599088  0.4856077177916353   T   T   T
  0.6666525056538576  0.3332934971297563  0.4857728859781377   T   T   T
  0.6666525101502756  0.6667064987317127  0.4857728817862172   T   T   T
  0.3334243740875594  0.1668600258685290  0.4572535199819956   T   T   T
  0.3335845989700345  0.4999999975947972  0.4573198784217922   T   T   T
  0.3334243769271342  0.8331399762432469  0.4572535232194754   T   T   T
  0.0009446741191482  0.0000000000482773  0.4283369194806504   T   T   T
  0.0005903028064340  0.3332400774675233  0.4283125915421258   T   T   T
  0.0005903074342869  0.6667599222569577  0.4283125886730223   T   T   T
  0.6666666666666643  0.1666666666666643  0.4000060584831076   F   F   F
  0.6666666666666643  0.5000000000000000  0.4000060584831076   F   F   F
  0.6666666666666643  0.8333333333333357  0.4000060584831076   F   F   F
  0.3333333333333357  0.0000000000000000  0.3714363609068485   F   F   F
  0.3333333333333357  0.3333333333333357  0.3714363609068485   F   F   F
  0.3333333333333357  0.6666666666666643  0.3714363609068485   F   F   F
  0.0000000000000000  0.1666666666666643  0.3428666633305966   F   F   F
  0.0000000000000000  0.5000000000000000  0.3428666633305966   F   F   F
  0.0000000000000000  0.8333333333333357  0.3428666633305966   F   F   F
  0.6666666666666643  0.0000000000000000  0.3142969657543446   F   F   F
  0.6666666666666643  0.3333333333333357  0.3142969657543446   F   F   F
  0.6666666666666643  0.6666666666666643  0.3142969657543446   F   F   F
  0.3333333333333357  0.1666666666666643  0.2857272681780856   F   F   F
  0.3333333333333357  0.5000000000000000  0.2857272681780856   F   F   F
  0.3333333333333357  0.8333333333333357  0.2857272681780856   F   F   F
  0.0000000000000000  0.0000000000000000  0.2571575706018336   F   F   F
  0.0000000000000000  0.3333333333333357  0.2571575706018336   F   F   F
  0.0000000000000000  0.6666666666666643  0.2571575706018336   F   F   F
