# Supplementary material for: When Are Dopant d‑States Free-Atom-Like? Periodic Trends and Confinement Effects in Single-Atom Alloys
Source: J Am Chem Soc. 2025 Oct 3;147(41):37079–88. doi: 10.1021/jacs.5c07771 (PMC12532207; doi:10.1021/jacs.5c07771)
Supplement: Supplementary file 2 [file ja5c07771_si_002.zip › archive/structures/POSCAR_Cu111-556_Mo-surf_low-spin.vasp]

Cu Mo
   1.00000000000000
    12.7409222195299705    0.0000000000000000    0.0000000000000000
     6.3704611097649853   11.0339623097545676    0.0000000000000000
     0.0000000000000000    0.0000000000000000   25.4029194301123162
   Cu   Mo
   149     1
Selective dynamics
Direct
  0.0666666666666700  0.0666666666666700  0.2952416560086206   F   F   F
  0.2666666666666657  0.0666666666666700  0.2952416560086206   F   F   F
  0.4666666666666686  0.0666666666666700  0.2952416560086206   F   F   F
  0.6666666666666643  0.0666666666666700  0.2952416560086206   F   F   F
  0.8666666666666671  0.0666666666666700  0.2952416560086206   F   F   F
  0.0666666666666700  0.2666666666666657  0.2952416560086206   F   F   F
  0.2666666666666657  0.2666666666666657  0.2952416560086206   F   F   F
  0.4666666666666686  0.2666666666666657  0.2952416560086206   F   F   F
  0.6666666666666643  0.2666666666666657  0.2952416560086206   F   F   F
  0.8666666666666671  0.2666666666666657  0.2952416560086206   F   F   F
  0.0666666666666700  0.4666666666666686  0.2952416560086206   F   F   F
  0.2666666666666657  0.4666666666666686  0.2952416560086206   F   F   F
  0.4666666666666686  0.4666666666666686  0.2952416560086206   F   F   F
  0.6666666666666643  0.4666666666666686  0.2952416560086206   F   F   F
  0.8666666666666671  0.4666666666666686  0.2952416560086206   F   F   F
  0.0666666666666700  0.6666666666666643  0.2952416560086206   F   F   F
  0.2666666666666657  0.6666666666666643  0.2952416560086206   F   F   F
  0.4666666666666686  0.6666666666666643  0.2952416560086206   F   F   F
  0.6666666666666643  0.6666666666666643  0.2952416560086206   F   F   F
  0.8666666666666671  0.6666666666666643  0.2952416560086206   F   F   F
  0.0666666666666700  0.8666666666666671  0.2952416560086206   F   F   F
  0.2666666666666657  0.8666666666666671  0.2952416560086206   F   F   F
  0.4666666666666686  0.8666666666666671  0.2952416560086206   F   F   F
  0.6666666666666643  0.8666666666666671  0.2952416560086206   F   F   F
  0.8666666666666671  0.8666666666666671  0.2952416560086206   F   F   F
  0.9333333333333300  0.1333333333333329  0.3771449936051710   F   F   F
  0.1333333333333329  0.1333333333333329  0.3771449936051710   F   F   F
  0.3333333333333357  0.1333333333333329  0.3771449936051710   F   F   F
  0.5333333333333314  0.1333333333333329  0.3771449936051710   F   F   F
  0.7333333333333343  0.1333333333333329  0.3771449936051710   F   F   F
  0.9333333333333300  0.3333333333333357  0.3771449936051710   F   F   F
  0.1333333333333329  0.3333333333333357  0.3771449936051710   F   F   F
  0.3333333333333357  0.3333333333333357  0.3771449936051710   F   F   F
  0.5333333333333314  0.3333333333333357  0.3771449936051710   F   F   F
  0.7333333333333343  0.3333333333333357  0.3771449936051710   F   F   F
  0.9333333333333300  0.5333333333333314  0.3771449936051710   F   F   F
  0.1333333333333329  0.5333333333333314  0.3771449936051710   F   F   F
  0.3333333333333357  0.5333333333333314  0.3771449936051710   F   F   F
  0.5333333333333314  0.5333333333333314  0.3771449936051710   F   F   F
  0.7333333333333343  0.5333333333333314  0.3771449936051710   F   F   F
  0.9333333333333300  0.7333333333333343  0.3771449936051710   F   F   F
  0.1333333333333329  0.7333333333333343  0.3771449936051710   F   F   F
  0.3333333333333357  0.7333333333333343  0.3771449936051710   F   F   F
  0.5333333333333314  0.7333333333333343  0.3771449936051710   F   F   F
  0.7333333333333343  0.7333333333333343  0.3771449936051710   F   F   F
  0.9333333333333300  0.9333333333333300  0.3771449936051710   F   F   F
  0.1333333333333329  0.9333333333333300  0.3771449936051710   F   F   F
  0.3333333333333357  0.9333333333333300  0.3771449936051710   F   F   F
  0.5333333333333314  0.9333333333333300  0.3771449936051710   F   F   F
  0.7333333333333343  0.9333333333333300  0.3771449936051710   F   F   F
  0.0001363053500650  0.0001363053500650  0.4589065396311483   T   T   T
  0.2000447319347052  0.9999105361305882  0.4589950614571846   T   T   T
  0.3997273892998686  0.0001363053500650  0.4589065396311483   T   T   T
  0.5998551661408884  0.0001568730080696  0.4587582879113528   T   T   T
  0.7999879608510476  0.0001568730080696  0.4587582879113528   T   T   T
  0.9999105361305882  0.2000447319347052  0.4589950614571846   T   T   T
  0.2000447319347052  0.2000447319347052  0.4589950614571846   T   T   T
  0.3999078231767578  0.2000495829600680  0.4588866496225168   T   T   T
  0.5996661881236350  0.2006676237527428  0.4585962145005841   T   T   T
  0.8000425938631728  0.2000495829600680  0.4588866496225168   T   T   T
  0.0001363053500650  0.3997273892998686  0.4589065396311483   T   T   T
  0.2000495829600680  0.3999078231767578  0.4588866496225168   T   T   T
  0.3999822923398860  0.3999822923398860  0.4588770401528084   T   T   T
  0.6000354153202194  0.3999822923398860  0.4588770401528084   T   T   T
  0.8000425938631728  0.3999078231767578  0.4588866496225168   T   T   T
  0.0001568730080696  0.5998551661408884  0.4587582879113528   T   T   T
  0.2006676237527428  0.5996661881236350  0.4585962145005841   T   T   T
  0.3999822923398860  0.6000354153202194  0.4588770401528084   T   T   T
  0.5996661881236350  0.5996661881236350  0.4585962145005841   T   T   T
  0.7999879608510476  0.5998551661408884  0.4587582879113528   T   T   T
  0.0001568730080696  0.7999879608510476  0.4587582879113528   T   T   T
  0.2000495829600680  0.8000425938631728  0.4588866496225168   T   T   T
  0.3999078231767578  0.8000425938631728  0.4588866496225168   T   T   T
  0.5998551661408884  0.7999879608510476  0.4587582879113528   T   T   T
  0.7999999999999972  0.7999999999999972  0.4585364150917006   T   T   T
  0.0666159939199889  0.0666159939199889  0.5413097055233004   T   T   T
  0.2667680121600209  0.0666159939199889  0.5413097055233004   T   T   T
  0.4667950250019492  0.0665683828428506  0.5412105625721672   T   T   T
  0.6662695284547907  0.0674609430904171  0.5405396315263805   T   T   T
  0.8666365921552059  0.0665683828428506  0.5412105625721672   T   T   T
  0.0666159939199889  0.2667680121600209  0.5413097055233004   T   T   T
  0.2664307559959997  0.2664307559959997  0.5412758377492715   T   T   T
  0.4665253383847259  0.2668335734657898  0.5410995569301283   T   T   T
  0.6666410881494831  0.2668335734657898  0.5410995569301283   T   T   T
  0.8671384880080063  0.2664307559959997  0.5412758377492715   T   T   T
  0.0665683828428506  0.4667950250019492  0.5412105625721672   T   T   T
  0.2668335734657898  0.4665253383847259  0.5410995569301283   T   T   T
  0.4666666666666686  0.4666666666666686  0.5411204864279194   T   T   T
  0.6666410881494831  0.4665253383847259  0.5410995569301283   T   T   T
  0.8666365921552059  0.4667950250019492  0.5412105625721672   T   T   T
  0.0674609430904171  0.6662695284547907  0.5405396315263805   T   T   T
  0.2668335734657898  0.6666410881494831  0.5410995569301283   T   T   T
  0.4665253383847259  0.6666410881494831  0.5410995569301283   T   T   T
  0.6662695284547907  0.6662695284547907  0.5405396315263805   T   T   T
  0.8668399648729530  0.6663200702540998  0.5402461898788774   T   T   T
  0.0665683828428506  0.8666365921552059  0.5412105625721672   T   T   T
  0.2664307559959997  0.8671384880080063  0.5412758377492715   T   T   T
  0.4667950250019492  0.8666365921552059  0.5412105625721672   T   T   T
  0.6663200702540998  0.8668399648729530  0.5402461898788774   T   T   T
  0.8668399648729530  0.8668399648729530  0.5402461898788774   T   T   T
  0.9332078195155515  0.1327467003802124  0.6228857829277936   T   T   T
  0.1333333333333329  0.1333333333333329  0.6227547876486875   T   T   T
  0.3340454801042348  0.1327467003802124  0.6228857829277936   T   T   T
  0.5329902773906836  0.1338357409548757  0.6227657935201379   T   T   T
  0.7331739816544391  0.1338357409548757  0.6227657935201379   T   T   T
  0.9332078195155515  0.3340454801042348  0.6228857829277936   T   T   T
  0.1327467003802124  0.3340454801042348  0.6228857829277936   T   T   T
  0.3333168204536919  0.3333168204536919  0.6227674603548663   T   T   T
  0.5332792549308499  0.3334414901382987  0.6228724145536455   T   T   T
  0.7333663590926218  0.3333168204536919  0.6227674603548663   T   T   T
  0.9325331796691183  0.5349336406617549  0.6231783055634181   T   T   T
  0.1338357409548757  0.5329902773906836  0.6227657935201379   T   T   T
  0.3334414901382987  0.5332792549308499  0.6228724145536455   T   T   T
  0.5332792549308499  0.5332792549308499  0.6228724145536455   T   T   T
  0.7331739816544391  0.5329902773906836  0.6227657935201379   T   T   T
  0.9347724316639250  0.7326137841680368  0.6215633870425421   T   T   T
  0.1338357409548757  0.7331739816544391  0.6227657935201379   T   T   T
  0.3333168204536919  0.7333663590926218  0.6227674603548663   T   T   T
  0.5329902773906836  0.7331739816544391  0.6227657935201379   T   T   T
  0.7326137841680369  0.7326137841680369  0.6215633870425421   T   T   T
  0.9325331796691183  0.9325331796691183  0.6231783055634181   T   T   T
  0.1327467003802124  0.9332078195155515  0.6228857829277936   T   T   T
  0.3340454801042348  0.9332078195155515  0.6228857829277936   T   T   T
  0.5349336406617549  0.9325331796691183  0.6231783055634181   T   T   T
  0.7326137841680368  0.9347724316639250  0.6215633870425421   T   T   T
  0.0002299815981295  0.0002299815981295  0.7044849724611172   T   T   T
  0.1999119421275370  0.0001761157449317  0.7039960275999100   T   T   T
  0.3995400368037325  0.0002299815981295  0.7044849724611172   T   T   T
  0.5977226929117812  0.0028192883097310  0.7058549221015774   T   T   T
  0.7994580187784865  0.0028192883097310  0.7058549221015774   T   T   T
  0.0001761157449317  0.1999119421275370  0.7039960275999100   T   T   T
  0.1999119421275370  0.1999119421275370  0.7039960275999100   T   T   T
  0.3990354131107776  0.2010130516852566  0.7043438072252587   T   T   T
  0.5996501329143137  0.2006997341713783  0.7046721980295537   T   T   T
  0.7999515352039643  0.2010130516852566  0.7043438072252587   T   T   T
  0.0002299815981295  0.3995400368037325  0.7044849724611172   T   T   T
  0.2010130516852566  0.3990354131107776  0.7043438072252587   T   T   T
  0.4001524919281208  0.4001524919281208  0.7041391738309511   T   T   T
  0.5996950161437570  0.4001524919281208  0.7041391738309511   T   T   T
  0.7999515352039643  0.3990354131107776  0.7043438072252587   T   T   T
  0.0028192883097310  0.5977226929117812  0.7058549221015774   T   T   T
  0.2006997341713783  0.5996501329143137  0.7046721980295537   T   T   T
  0.4001524919281208  0.5996950161437570  0.7041391738309511   T   T   T
  0.5996501329143137  0.5996501329143137  0.7046721980295537   T   T   T
  0.7994580187784865  0.5977226929117812  0.7058549221015774   T   T   T
  0.0028192883097310  0.7994580187784865  0.7058549221015774   T   T   T
  0.2010130516852566  0.7999515352039643  0.7043438072252587   T   T   T
  0.3990354131107776  0.7999515352039643  0.7043438072252587   T   T   T
  0.5977226929117812  0.7994580187784865  0.7058549221015774   T   T   T
  0.7999999999999972  0.7999999999999972  0.7034158782043699   T   T   T
