# Supplementary material for: When Are Dopant d‑States Free-Atom-Like? Periodic Trends and Confinement Effects in Single-Atom Alloys
Source: J Am Chem Soc. 2025 Oct 3;147(41):37079–88. doi: 10.1021/jacs.5c07771 (PMC12532207; doi:10.1021/jacs.5c07771)
Supplement: Supplementary file 2 [file ja5c07771_si_002.zip › archive/structures/POSCAR_Cu111_Cd-surf.vasp]

Cu-111_SAAs
   1.00000000000000
     7.6445533317179830    0.0000000000000000    0.0000000000000000
     3.8222766658589915    6.6203773858527413    0.0000000000000000
     0.0000000000000000    0.0000000000000000   25.4029194301123162
   Cu   Cd
    53     1
Selective dynamics
Direct
  0.1111111111111143  0.1111111111111143  0.2952416560086206   F   F   F
  0.4444444444444429  0.1111111111111143  0.2952416560086206   F   F   F
  0.7777777777777786  0.1111111111111143  0.2952416560086206   F   F   F
  0.1111111111111143  0.4444444444444429  0.2952416560086206   F   F   F
  0.4444444444444429  0.4444444444444429  0.2952416560086206   F   F   F
  0.7777777777777786  0.4444444444444429  0.2952416560086206   F   F   F
  0.1111111111111143  0.7777777777777786  0.2952416560086206   F   F   F
  0.4444444444444429  0.7777777777777786  0.2952416560086206   F   F   F
  0.7777777777777786  0.7777777777777786  0.2952416560086206   F   F   F
  0.8888888888888857  0.2222222222222214  0.3771449936051710   F   F   F
  0.2222222222222214  0.2222222222222214  0.3771449936051710   F   F   F
  0.5555555555555571  0.2222222222222214  0.3771449936051710   F   F   F
  0.8888888888888857  0.5555555555555571  0.3771449936051710   F   F   F
  0.2222222222222214  0.5555555555555571  0.3771449936051710   F   F   F
  0.5555555555555571  0.5555555555555571  0.3771449936051710   F   F   F
  0.8888888888888857  0.8888888888888857  0.3771449936051710   F   F   F
  0.2222222222222214  0.8888888888888857  0.3771449936051710   F   F   F
  0.5555555555555571  0.8888888888888857  0.3771449936051710   F   F   F
 -0.0000000000000000  0.0000000000000000  0.4585674062636640   T   T   T
  0.3335178192649481 -0.0000670675223986  0.4586428812543706   T   T   T
  0.6665492482574504 -0.0000670675223986  0.4586428812543706   T   T   T
 -0.0000670675223986  0.3335178192649481  0.4586428812543706   T   T   T
  0.3333333333333357  0.3333333333333357  0.4585026456552130   T   T   T
  0.6665492482574504  0.3335178192649481  0.4586428812543706   T   T   T
 -0.0000670675223986  0.6665492482574504  0.4586428812543706   T   T   T
  0.3335178192649481  0.6665492482574504  0.4586428812543706   T   T   T
  0.6666666666666643  0.6666666666666643  0.4586636005315800   T   T   T
  0.1110889071246985  0.1110889071246985  0.5406359739342298   T   T   T
  0.4442719496407569  0.1114561007184863  0.5407060916637701   T   T   T
  0.7778221857506102  0.1110889071246985  0.5406359739342298   T   T   T
  0.1114561007184863  0.4442719496407569  0.5407060916637701   T   T   T
  0.4442719496407569  0.4442719496407569  0.5407060916637701   T   T   T
  0.7778829808701017  0.4442340382598041  0.5407737376502258   T   T   T
  0.1110889071246985  0.7778221857506102  0.5406359739342298   T   T   T
  0.4442340382598041  0.7778829808701017  0.5407737376502258   T   T   T
  0.7778829808701017  0.7778829808701017  0.5407737376502258   T   T   T
  0.8884890247174360  0.2230219505651210  0.6221102070787253   T   T   T
  0.2221256320829247  0.2221256320829247  0.6221809472926021   T   T   T
  0.5557487358341505  0.2221256320829247  0.6221809472926021   T   T   T
  0.8878858241990556  0.5560570879004758  0.6225545904845123   T   T   T
  0.2221256320829247  0.5557487358341505  0.6221809472926021   T   T   T
  0.5560570879004758  0.5560570879004758  0.6225545904845123   T   T   T
  0.8884890247174360  0.8884890247174360  0.6221102070787253   T   T   T
  0.2230219505651210  0.8884890247174360  0.6221102070787253   T   T   T
  0.5560570879004758  0.8878858241990556  0.6225545904845123   T   T   T
 -0.0000000000000000  0.0000000000000000  0.7030939952244651   T   T   T
  0.3299200456441866  0.0035293598905993  0.7035817756661684   T   T   T
  0.6665505944652069  0.0035293598905993  0.7035817756661684   T   T   T
  0.0035293598905993  0.3299200456441866  0.7035817756661684   T   T   T
  0.3333333333333357  0.3333333333333357  0.7032646744901405   T   T   T
  0.6665505944652069  0.3299200456441866  0.7035817756661684   T   T   T
  0.0035293598905993  0.6665505944652069  0.7035817756661684   T   T   T
  0.3299200456441866  0.6665505944652069  0.7035817756661684   T   T   T
  0.6666666666666643  0.6666666666666643  0.7318949810644221   T   T   T
