# Supplementary material for: When Are Dopant d‑States Free-Atom-Like? Periodic Trends and Confinement Effects in Single-Atom Alloys
Source: J Am Chem Soc. 2025 Oct 3;147(41):37079–88. doi: 10.1021/jacs.5c07771 (PMC12532207; doi:10.1021/jacs.5c07771)
Supplement: Supplementary file 2 [file ja5c07771_si_002.zip › archive/structures/POSCAR_Cu111_Rh-surf.vasp]

Cu-111_SAAs
   1.00000000000000
     7.6445533317179830    0.0000000000000000    0.0000000000000000
     3.8222766658589915    6.6203773858527413    0.0000000000000000
     0.0000000000000000    0.0000000000000000   25.4029194301123162
   Cu   Rh
    53     1
Selective dynamics
Direct
  0.1111111111111143  0.1111111111111143  0.2952416560086206   F   F   F
  0.4444444444444429  0.1111111111111143  0.2952416560086206   F   F   F
  0.7777777777777786  0.1111111111111143  0.2952416560086206   F   F   F
  0.1111111111111143  0.4444444444444429  0.2952416560086206   F   F   F
  0.4444444444444429  0.4444444444444429  0.2952416560086206   F   F   F
  0.7777777777777786  0.4444444444444429  0.2952416560086206   F   F   F
  0.1111111111111143  0.7777777777777786  0.2952416560086206   F   F   F
  0.4444444444444429  0.7777777777777786  0.2952416560086206   F   F   F
  0.7777777777777786  0.7777777777777786  0.2952416560086206   F   F   F
  0.8888888888888857  0.2222222222222214  0.3771449936051710   F   F   F
  0.2222222222222214  0.2222222222222214  0.3771449936051710   F   F   F
  0.5555555555555571  0.2222222222222214  0.3771449936051710   F   F   F
  0.8888888888888857  0.5555555555555571  0.3771449936051710   F   F   F
  0.2222222222222214  0.5555555555555571  0.3771449936051710   F   F   F
  0.5555555555555571  0.5555555555555571  0.3771449936051710   F   F   F
  0.8888888888888857  0.8888888888888857  0.3771449936051710   F   F   F
  0.2222222222222214  0.8888888888888857  0.3771449936051710   F   F   F
  0.5555555555555571  0.8888888888888857  0.3771449936051710   F   F   F
 -0.0000000000000000  0.0000000000000000  0.4591240752596433   T   T   T
  0.3330585392185134  0.0004125552326248  0.4587479935460660   T   T   T
  0.6665289055488617  0.0004125552326248  0.4587479935460660   T   T   T
  0.0004125552326248  0.3330585392185134  0.4587479935460660   T   T   T
  0.3333333333333357  0.3333333333333357  0.4590080231194589   T   T   T
  0.6665289055488617  0.3330585392185134  0.4587479935460660   T   T   T
  0.0004125552326248  0.6665289055488617  0.4587479935460660   T   T   T
  0.3330585392185134  0.6665289055488617  0.4587479935460660   T   T   T
  0.6666666666666643  0.6666666666666643  0.4587488507519478   T   T   T
  0.1111750326922548  0.1111750326922548  0.5413212607230267   T   T   T
  0.4445452317624463  0.1109095364751075  0.5411505502678021   T   T   T
  0.7776499346155046  0.1111750326922548  0.5413212607230267   T   T   T
  0.1109095364751075  0.4445452317624463  0.5411505502678021   T   T   T
  0.4445452317624463  0.4445452317624463  0.5411505502678021   T   T   T
  0.7780619737858532  0.4438760524283007  0.5405256965153660   T   T   T
  0.1111750326922548  0.7776499346155046  0.5413212607230267   T   T   T
  0.4438760524283007  0.7780619737858532  0.5405256965153660   T   T   T
  0.7780619737858532  0.7780619737858532  0.5405256965153660   T   T   T
  0.8887374301605970  0.2225251396787988  0.6229518696396984   T   T   T
  0.2220877178378734  0.2220877178378734  0.6229461997343574   T   T   T
  0.5558245643242532  0.2220877178378734  0.6229461997343574   T   T   T
  0.8895563645869294  0.5552218177065352  0.6220017587758422   T   T   T
  0.2220877178378734  0.5558245643242532  0.6229461997343574   T   T   T
  0.5552218177065352  0.5552218177065352  0.6220017587758422   T   T   T
  0.8887374301605970  0.8887374301605970  0.6229518696396984   T   T   T
  0.2225251396787988  0.8887374301605970  0.6229518696396984   T   T   T
  0.5552218177065352  0.8895563645869294  0.6220017587758422   T   T   T
 -0.0000000000000000  0.0000000000000000  0.7040662484265623   T   T   T
  0.3314724886417881  0.0023579978673142  0.7047838993301495   T   T   T
  0.6661695134908977  0.0023579978673142  0.7047838993301495   T   T   T
  0.0023579978673142  0.3314724886417881  0.7047838993301495   T   T   T
  0.3333333333333357  0.3333333333333357  0.7047023223802903   T   T   T
  0.6661695134908977  0.3314724886417881  0.7047838993301495   T   T   T
  0.0023579978673142  0.6661695134908977  0.7047838993301495   T   T   T
  0.3314724886417881  0.6661695134908977  0.7047838993301495   T   T   T
  0.6666666666666643  0.6666666666666643  0.7042291765516799   T   T   T
