# Supplementary material for: When Are Dopant d‑States Free-Atom-Like? Periodic Trends and Confinement Effects in Single-Atom Alloys
Source: J Am Chem Soc. 2025 Oct 3;147(41):37079–88. doi: 10.1021/jacs.5c07771 (PMC12532207; doi:10.1021/jacs.5c07771)
Supplement: Supplementary file 2 [file ja5c07771_si_002.zip › archive/structures/POSCAR_Cu111_Zr-bulk.vasp]

Cu-111_SAAs_bulk
   1.00000000000000
     7.6445533317179830    0.0000000000000000    0.0000000000000000
     3.8222766658589915    6.6203773858527413    0.0000000000000000
     0.0000000000000000    0.0000000000000000   25.4029194301123162
   Cu   Zr   Cu
    35     1    18
Selective dynamics
Direct
  0.1111111111111143  0.1111111111111143  0.2952416560086206   F   F   F
  0.4444444444444429  0.1111111111111143  0.2952416560086206   F   F   F
  0.7777777777777786  0.1111111111111143  0.2952416560086206   F   F   F
  0.1111111111111143  0.4444444444444429  0.2952416560086206   F   F   F
  0.4444444444444429  0.4444444444444429  0.2952416560086206   F   F   F
  0.7777777777777786  0.4444444444444429  0.2952416560086206   F   F   F
  0.1111111111111143  0.7777777777777786  0.2952416560086206   F   F   F
  0.4444444444444429  0.7777777777777786  0.2952416560086206   F   F   F
  0.7777777777777786  0.7777777777777786  0.2952416560086206   F   F   F
  0.8888888888888857  0.2222222222222214  0.3771449936051710   F   F   F
  0.2222222222222214  0.2222222222222214  0.3771449936051710   F   F   F
  0.5555555555555571  0.2222222222222214  0.3771449936051710   F   F   F
  0.8888888888888857  0.5555555555555571  0.3771449936051710   F   F   F
  0.2222222222222214  0.5555555555555571  0.3771449936051710   F   F   F
  0.5555555555555571  0.5555555555555571  0.3771449936051710   F   F   F
  0.8888888888888857  0.8888888888888857  0.3771449936051710   F   F   F
  0.2222222222222214  0.8888888888888857  0.3771449936051710   F   F   F
  0.5555555555555571  0.8888888888888857  0.3771449936051710   F   F   F
  0.9995727004805507  0.9995727004805507  0.4602293650907646   T   T   T
  0.3341879323722343  0.9995727004805507  0.4602293650907646   T   T   T
  0.6636287531495492  0.0060758270342304  0.4576063145944530   T   T   T
  0.9995727004805507  0.3341879323722343  0.4602293650907646   T   T   T
  0.3330226821769761  0.3330226821769761  0.4595365905836751   T   T   T
  0.6672879689793836  0.3330226821769761  0.4595365905836751   T   T   T
  0.0060758270342304  0.6636287531495492  0.4576063145944530   T   T   T
  0.3330226821769761  0.6672879689793836  0.4595365905836751   T   T   T
  0.6636287531495492  0.6636287531495492  0.4576063145944530   T   T   T
  0.1111111111111143  0.1111111111111143  0.5434023404643906   T   T   T
  0.4370611793231631  0.1179448510241823  0.5436963597079377   T   T   T
  0.7783273029859904  0.1179448510241823  0.5436963597079377   T   T   T
  0.1179448510241823  0.4370611793231631  0.5436963597079377   T   T   T
  0.4444444444444429  0.4444444444444429  0.5427064034314977   T   T   T
  0.7783273029859904  0.4370611793231631  0.5436963597079377   T   T   T
  0.1179448510241823  0.7783273029859904  0.5436963597079377   T   T   T
  0.4370611793231631  0.7783273029859904  0.5436963597079377   T   T   T
  0.7777777777777786  0.7777777777777786  0.5439713549154376   T   T   T
  0.8904482719001878  0.2214425307165669  0.6269523650625362   T   T   T
  0.2214425307165669  0.2214425307165669  0.6269523650625362   T   T   T
  0.5560815341791571  0.2211702649750218  0.6254956893849115   T   T   T
  0.8919148963555809  0.5495035406221599  0.6300478168955821   T   T   T
  0.2211702649750218  0.5560815341791571  0.6254956893849115   T   T   T
  0.5560815341791571  0.5560815341791571  0.6254956893849115   T   T   T
  0.8919148963555809  0.8919148963555809  0.6300478168955821   T   T   T
  0.2214425307165669  0.8904482719001878  0.6269523650625362   T   T   T
  0.5495035406221599  0.8919148963555809  0.6300478168955821   T   T   T
  0.0004601713241955  0.0004601713241955  0.7099631687631922   T   T   T
  0.3324129906849518  0.0004601713241955  0.7099631687631922   T   T   T
  0.6662549437473735  0.0008234458385886  0.7096202514399109   T   T   T
  0.0004601713241955  0.3324129906849518  0.7099631687631922   T   T   T
  0.3335210495926473  0.3335210495926473  0.7068332673968694   T   T   T
  0.6662912341480410  0.3335210495926473  0.7068332673968694   T   T   T
  0.0008234458385886  0.6662549437473735  0.7096202514399109   T   T   T
  0.3335210495926473  0.6662912341480410  0.7068332673968694   T   T   T
  0.6662549437473735  0.6662549437473735  0.7096202514399109   T   T   T
