# Supplementary material for: When Are Dopant d‑States Free-Atom-Like? Periodic Trends and Confinement Effects in Single-Atom Alloys
Source: J Am Chem Soc. 2025 Oct 3;147(41):37079–88. doi: 10.1021/jacs.5c07771 (PMC12532207; doi:10.1021/jacs.5c07771)
Supplement: Supplementary file 2 [file ja5c07771_si_002.zip › archive/structures/POSCAR_Ag111_Y-surf.vasp]

Ag-111_SAAs
   1.00000000000000
     8.6592338850511492    0.0000000000000000    0.0000000000000000
     4.3296169425255746    7.4991165217653144    0.0000000000000000
     0.0000000000000000    0.0000000000000000   26.7837247676629531
   Ag   Y
    53     1
Selective dynamics
Direct
  0.1111111111111143  0.1111111111111143  0.2800207986401873   F   F   F
  0.4444444444444429  0.1111111111111143  0.2800207986401873   F   F   F
  0.7777777777777786  0.1111111111111143  0.2800207986401873   F   F   F
  0.1111111111111143  0.4444444444444429  0.2800207986401873   F   F   F
  0.4444444444444429  0.4444444444444429  0.2800207986401873   F   F   F
  0.7777777777777786  0.4444444444444429  0.2800207986401873   F   F   F
  0.1111111111111143  0.7777777777777786  0.2800207986401873   F   F   F
  0.4444444444444429  0.7777777777777786  0.2800207986401873   F   F   F
  0.7777777777777786  0.7777777777777786  0.2800207986401873   F   F   F
  0.8888888888888857  0.2222222222222214  0.3680124791841166   F   F   F
  0.2222222222222214  0.2222222222222214  0.3680124791841166   F   F   F
  0.5555555555555571  0.2222222222222214  0.3680124791841166   F   F   F
  0.8888888888888857  0.5555555555555571  0.3680124791841166   F   F   F
  0.2222222222222214  0.5555555555555571  0.3680124791841166   F   F   F
  0.5555555555555571  0.5555555555555571  0.3680124791841166   F   F   F
  0.8888888888888857  0.8888888888888857  0.3680124791841166   F   F   F
  0.2222222222222214  0.8888888888888857  0.3680124791841166   F   F   F
  0.5555555555555571  0.8888888888888857  0.3680124791841166   F   F   F
 -0.0000000000000000 -0.0000000000000000  0.4561141741370927   T   T   T
  0.3331137520224370  0.0000859137382485  0.4561428693955829   T   T   T
  0.6668003342393144  0.0000859137382485  0.4561428693955829   T   T   T
  0.0000859137382485  0.3331137520224370  0.4561428693955829   T   T   T
  0.3333333333333357  0.3333333333333357  0.4558885827459733   T   T   T
  0.6668003342393144  0.3331137520224370  0.4561428693955829   T   T   T
  0.0000859137382485  0.6668003342393144  0.4561428693955829   T   T   T
  0.3331137520224370  0.6668003342393144  0.4561428693955829   T   T   T
  0.6666666666666643  0.6666666666666643  0.4563362583844277   T   T   T
  0.1109885576499193  0.1109885576499193  0.5448432858724492   T   T   T
  0.4447002557255442  0.1105994885489186  0.5443758863540598   T   T   T
  0.7780228847001684  0.1109885576499193  0.5448432858724492   T   T   T
  0.1105994885489186  0.4447002557255442  0.5443758863540598   T   T   T
  0.4447002557255442  0.4447002557255442  0.5443758863540598   T   T   T
  0.7775976619340562  0.4448046761318947  0.5449427452173069   T   T   T
  0.1109885576499193  0.7780228847001684  0.5448432858724492   T   T   T
  0.4448046761318947  0.7775976619340562  0.5449427452173069   T   T   T
  0.7775976619340562  0.7775976619340562  0.5449427452173069   T   T   T
  0.8889793922069088  0.2220412155861752  0.6331975001833677   T   T   T
  0.2226232340733467  0.2226232340733467  0.6322548622985459   T   T   T
  0.5547535318532996  0.2226232340733467  0.6322548622985459   T   T   T
  0.8872040664340732  0.5563979667829635  0.6340877534552369   T   T   T
  0.2226232340733467  0.5547535318532996  0.6322548622985459   T   T   T
  0.5563979667829635  0.5563979667829635  0.6340877534552369   T   T   T
  0.8889793922069088  0.8889793922069088  0.6331975001833677   T   T   T
  0.2220412155861752  0.8889793922069088  0.6331975001833677   T   T   T
  0.5563979667829635  0.8872040664340732  0.6340877534552369   T   T   T
 -0.0000000000000000 -0.0000000000000000  0.7228304048171776   T   T   T
  0.3290747481616326  0.0039572464822200  0.7218387475061567   T   T   T
  0.6669680053561472  0.0039572464822200  0.7218387475061567   T   T   T
  0.0039572464822200  0.3290747481616326  0.7218387475061567   T   T   T
  0.3333333333333357  0.3333333333333357  0.7215501042708967   T   T   T
  0.6669680053561472  0.3290747481616326  0.7218387475061567   T   T   T
  0.0039572464822200  0.6669680053561472  0.7218387475061567   T   T   T
  0.3290747481616326  0.6669680053561472  0.7218387475061567   T   T   T
  0.6666666666666643  0.6666666666666643  0.7352281734410909   T   T   T
