# Supplementary material for: When Are Dopant d‑States Free-Atom-Like? Periodic Trends and Confinement Effects in Single-Atom Alloys
Source: J Am Chem Soc. 2025 Oct 3;147(41):37079–88. doi: 10.1021/jacs.5c07771 (PMC12532207; doi:10.1021/jacs.5c07771)
Supplement: Supplementary file 2 [file ja5c07771_si_002.zip › archive/structures/POSCAR_Cu111_Nb-surf.vasp]

Cu-111_SAAs
   1.00000000000000
     7.6445533317179830    0.0000000000000000    0.0000000000000000
     3.8222766658589915    6.6203773858527413    0.0000000000000000
     0.0000000000000000    0.0000000000000000   25.4029194301123162
   Cu   Nb
    53     1
Selective dynamics
Direct
  0.1111111111111143  0.1111111111111143  0.2952416560086206   F   F   F
  0.4444444444444429  0.1111111111111143  0.2952416560086206   F   F   F
  0.7777777777777786  0.1111111111111143  0.2952416560086206   F   F   F
  0.1111111111111143  0.4444444444444429  0.2952416560086206   F   F   F
  0.4444444444444429  0.4444444444444429  0.2952416560086206   F   F   F
  0.7777777777777786  0.4444444444444429  0.2952416560086206   F   F   F
  0.1111111111111143  0.7777777777777786  0.2952416560086206   F   F   F
  0.4444444444444429  0.7777777777777786  0.2952416560086206   F   F   F
  0.7777777777777786  0.7777777777777786  0.2952416560086206   F   F   F
  0.8888888888888857  0.2222222222222214  0.3771449936051710   F   F   F
  0.2222222222222214  0.2222222222222214  0.3771449936051710   F   F   F
  0.5555555555555571  0.2222222222222214  0.3771449936051710   F   F   F
  0.8888888888888857  0.5555555555555571  0.3771449936051710   F   F   F
  0.2222222222222214  0.5555555555555571  0.3771449936051710   F   F   F
  0.5555555555555571  0.5555555555555571  0.3771449936051710   F   F   F
  0.8888888888888857  0.8888888888888857  0.3771449936051710   F   F   F
  0.2222222222222214  0.8888888888888857  0.3771449936051710   F   F   F
  0.5555555555555571  0.8888888888888857  0.3771449936051710   F   F   F
 -0.0000000000000000  0.0000000000000000  0.4588936150514835   T   T   T
  0.3330371511222617  0.0002755199104242  0.4587877751108574   T   T   T
  0.6666873289673211  0.0002755199104242  0.4587877751108574   T   T   T
  0.0002755199104242  0.3330371511222617  0.4587877751108574   T   T   T
  0.3333333333333357  0.3333333333333357  0.4581817234616670   T   T   T
  0.6666873289673211  0.3330371511222617  0.4587877751108574   T   T   T
  0.0002755199104242  0.6666873289673211  0.4587877751108574   T   T   T
  0.3330371511222617  0.6666873289673211  0.4587877751108574   T   T   T
  0.6666666666666643  0.6666666666666643  0.4588238027226411   T   T   T
  0.1108654909161585  0.1108654909161585  0.5412520317966295   T   T   T
  0.4440875043489917  0.1118249913020236  0.5402732250652887   T   T   T
  0.7782690181676831  0.1108654909161585  0.5412520317966295   T   T   T
  0.1118249913020236  0.4440875043489917  0.5402732250652887   T   T   T
  0.4440875043489917  0.4440875043489917  0.5402732250652887   T   T   T
  0.7780915246864187  0.4438169506271699  0.5405179783415136   T   T   T
  0.1108654909161585  0.7782690181676831  0.5412520317966295   T   T   T
  0.4438169506271699  0.7780915246864187  0.5405179783415136   T   T   T
  0.7780915246864187  0.7780915246864187  0.5405179783415136   T   T   T
  0.8887299959593795  0.2225400080812270  0.6233100699716954   T   T   T
  0.2224501015971128  0.2224501015971128  0.6223281304286510   T   T   T
  0.5550997968057746  0.2224501015971128  0.6223281304286510   T   T   T
  0.8896104604674768  0.5551947697662653  0.6220886472112512   T   T   T
  0.2224501015971128  0.5550997968057746  0.6223281304286510   T   T   T
  0.5551947697662653  0.5551947697662653  0.6220886472112512   T   T   T
  0.8887299959593795  0.8887299959593795  0.6233100699716954   T   T   T
  0.2225400080812270  0.8887299959593795  0.6233100699716954   T   T   T
  0.5551947697662653  0.8896104604674768  0.6220886472112512   T   T   T
 -0.0000000000000000  0.0000000000000000  0.7054243187175148   T   T   T
  0.3293852796813337  0.0043904826645011  0.7052912608646634   T   T   T
  0.6662242376541651  0.0043904826645011  0.7052912608646634   T   T   T
  0.0043904826645011  0.3293852796813337  0.7052912608646634   T   T   T
  0.3333333333333357  0.3333333333333357  0.7049533111375396   T   T   T
  0.6662242376541651  0.3293852796813337  0.7052912608646634   T   T   T
  0.0043904826645011  0.6662242376541651  0.7052912608646634   T   T   T
  0.3293852796813337  0.6662242376541651  0.7052912608646634   T   T   T
  0.6666666666666643  0.6666666666666643  0.7081632715802635   T   T   T
