# Supplementary material for: When Are Dopant d‑States Free-Atom-Like? Periodic Trends and Confinement Effects in Single-Atom Alloys
Source: J Am Chem Soc. 2025 Oct 3;147(41):37079–88. doi: 10.1021/jacs.5c07771 (PMC12532207; doi:10.1021/jacs.5c07771)
Supplement: Supplementary file 2 [file ja5c07771_si_002.zip › archive/structures/POSCAR_Cu100_Nb-surf_high-spin.vasp]

Cu-100_SAAs
   1.00000000000000
     7.6445533317179830    0.0000000000000000    0.0000000000000000
     0.0000000000000000    7.6445533317179830    0.0000000000000000
     0.0000000000000000    0.0000000000000000   24.0091924999999975
   Cu   Nb
    53     1
Selective dynamics
Direct
  0.1666666666666643  0.1666666666666643  0.3123803518173318   F   F   F
  0.5000000000000000  0.1666666666666643  0.3123803518173318   F   F   F
  0.8333333333333357  0.1666666666666643  0.3123803518173318   F   F   F
  0.1666666666666643  0.5000000000000000  0.3123803518173318   F   F   F
  0.5000000000000000  0.5000000000000000  0.3123803518173318   F   F   F
  0.8333333333333357  0.5000000000000000  0.3123803518173318   F   F   F
  0.1666666666666643  0.8333333333333357  0.3123803518173318   F   F   F
  0.5000000000000000  0.8333333333333357  0.3123803518173318   F   F   F
  0.8333333333333357  0.8333333333333357  0.3123803518173318   F   F   F
  0.0000000000000000  0.0000000000000000  0.3874282110903948   F   F   F
  0.3333333333333357  0.0000000000000000  0.3874282110903948   F   F   F
  0.6666666666666643  0.0000000000000000  0.3874282110903948   F   F   F
  0.0000000000000000  0.3333333333333357  0.3874282110903948   F   F   F
  0.3333333333333357  0.3333333333333357  0.3874282110903948   F   F   F
  0.6666666666666643  0.3333333333333357  0.3874282110903948   F   F   F
  0.0000000000000000  0.6666666666666643  0.3874282110903948   F   F   F
  0.3333333333333357  0.6666666666666643  0.3874282110903948   F   F   F
  0.6666666666666643  0.6666666666666643  0.3874282110903948   F   F   F
  0.1666666666666643  0.1666666666666643  0.4619049327449291   T   T   T
  0.5003419407182975  0.1666666666666643  0.4623639311770489   T   T   T
  0.8329913926150382  0.1666666666666643  0.4623639311770489   T   T   T
  0.1666666666666643  0.5003419407182975  0.4623639311770489   T   T   T
  0.5002084075966647  0.5002084075966647  0.4626703064432907   T   T   T
  0.8331249257366709  0.5002084075966647  0.4626703064432907   T   T   T
  0.1666666666666643  0.8329913926150382  0.4623639311770489   T   T   T
  0.5002084075966647  0.8331249257366709  0.4626703064432907   T   T   T
  0.8331249257366709  0.8331249257366709  0.4626703064432907   T   T   T
  0.0007435494097771  0.0007435494097771  0.5370168732667430   T   T   T
  0.3325897839235586  0.0007435494097771  0.5370168732667430   T   T   T
  0.6666666666666643  0.0002198639877661  0.5377442507730918   T   T   T
  0.0007435494097771  0.3325897839235586  0.5370168732667430   T   T   T
  0.3325897839235586  0.3325897839235586  0.5370168732667430   T   T   T
  0.6666666666666643  0.3331134693455695  0.5377442507730918   T   T   T
  0.0002198639877661  0.6666666666666643  0.5377442507730918   T   T   T
  0.3331134693455695  0.6666666666666643  0.5377442507730918   T   T   T
  0.6666666666666643  0.6666666666666643  0.5376865393977130   T   T   T
  0.1666666666666643  0.1666666666666643  0.6140259330238333   T   T   T
  0.4977881499097532  0.1666666666666643  0.6121063945177605   T   T   T
  0.8355451834235823  0.1666666666666643  0.6121063945177605   T   T   T
  0.1666666666666643  0.4977881499097532  0.6121063945177605   T   T   T
  0.5001763660659893  0.5001763660659893  0.6128217539043170   T   T   T
  0.8331569672673464  0.5001763660659893  0.6128217539043170   T   T   T
  0.1666666666666643  0.8355451834235823  0.6121063945177605   T   T   T
  0.5001763660659893  0.8331569672673464  0.6128217539043170   T   T   T
  0.8331569672673464  0.8331569672673464  0.6128217539043170   T   T   T
  0.9982355013286539  0.9982355013286539  0.6870654975798578   T   T   T
  0.3350978320046816  0.9982355013286539  0.6870654975798578   T   T   T
  0.6666666666666643  0.0061128646285705  0.6859907939640602   T   T   T
  0.9982355013286539  0.3350978320046816  0.6870654975798578   T   T   T
  0.3350978320046816  0.3350978320046816  0.6870654975798578   T   T   T
  0.6666666666666643  0.3272204687047652  0.6859907939640602   T   T   T
  0.0061128646285705  0.6666666666666643  0.6859907939640602   T   T   T
  0.3272204687047652  0.6666666666666643  0.6859907939640602   T   T   T
  0.6666666666666643  0.6666666666666643  0.6946843706409792   T   T   T
