# Supplementary material for: When Are Dopant d‑States Free-Atom-Like? Periodic Trends and Confinement Effects in Single-Atom Alloys
Source: J Am Chem Soc. 2025 Oct 3;147(41):37079–88. doi: 10.1021/jacs.5c07771 (PMC12532207; doi:10.1021/jacs.5c07771)
Supplement: Supplementary file 2 [file ja5c07771_si_002.zip › archive/structures/POSCAR_Cu111-556_Zr-surf.vasp]

Cu Zr
   1.00000000000000
    12.7409222195299705    0.0000000000000000    0.0000000000000000
     6.3704611097649853   11.0339623097545676    0.0000000000000000
     0.0000000000000000    0.0000000000000000   25.4029194301123162
   Cu   Zr
   149     1
Selective dynamics
Direct
  0.0666666666666700  0.0666666666666700  0.2952416560086206   F   F   F
  0.2666666666666657  0.0666666666666700  0.2952416560086206   F   F   F
  0.4666666666666686  0.0666666666666700  0.2952416560086206   F   F   F
  0.6666666666666643  0.0666666666666700  0.2952416560086206   F   F   F
  0.8666666666666671  0.0666666666666700  0.2952416560086206   F   F   F
  0.0666666666666700  0.2666666666666657  0.2952416560086206   F   F   F
  0.2666666666666657  0.2666666666666657  0.2952416560086206   F   F   F
  0.4666666666666686  0.2666666666666657  0.2952416560086206   F   F   F
  0.6666666666666643  0.2666666666666657  0.2952416560086206   F   F   F
  0.8666666666666671  0.2666666666666657  0.2952416560086206   F   F   F
  0.0666666666666700  0.4666666666666686  0.2952416560086206   F   F   F
  0.2666666666666657  0.4666666666666686  0.2952416560086206   F   F   F
  0.4666666666666686  0.4666666666666686  0.2952416560086206   F   F   F
  0.6666666666666643  0.4666666666666686  0.2952416560086206   F   F   F
  0.8666666666666671  0.4666666666666686  0.2952416560086206   F   F   F
  0.0666666666666700  0.6666666666666643  0.2952416560086206   F   F   F
  0.2666666666666657  0.6666666666666643  0.2952416560086206   F   F   F
  0.4666666666666686  0.6666666666666643  0.2952416560086206   F   F   F
  0.6666666666666643  0.6666666666666643  0.2952416560086206   F   F   F
  0.8666666666666671  0.6666666666666643  0.2952416560086206   F   F   F
  0.0666666666666700  0.8666666666666671  0.2952416560086206   F   F   F
  0.2666666666666657  0.8666666666666671  0.2952416560086206   F   F   F
  0.4666666666666686  0.8666666666666671  0.2952416560086206   F   F   F
  0.6666666666666643  0.8666666666666671  0.2952416560086206   F   F   F
  0.8666666666666671  0.8666666666666671  0.2952416560086206   F   F   F
  0.9333333333333300  0.1333333333333329  0.3771449936051710   F   F   F
  0.1333333333333329  0.1333333333333329  0.3771449936051710   F   F   F
  0.3333333333333357  0.1333333333333329  0.3771449936051710   F   F   F
  0.5333333333333314  0.1333333333333329  0.3771449936051710   F   F   F
  0.7333333333333343  0.1333333333333329  0.3771449936051710   F   F   F
  0.9333333333333300  0.3333333333333357  0.3771449936051710   F   F   F
  0.1333333333333329  0.3333333333333357  0.3771449936051710   F   F   F
  0.3333333333333357  0.3333333333333357  0.3771449936051710   F   F   F
  0.5333333333333314  0.3333333333333357  0.3771449936051710   F   F   F
  0.7333333333333343  0.3333333333333357  0.3771449936051710   F   F   F
  0.9333333333333300  0.5333333333333314  0.3771449936051710   F   F   F
  0.1333333333333329  0.5333333333333314  0.3771449936051710   F   F   F
  0.3333333333333357  0.5333333333333314  0.3771449936051710   F   F   F
  0.5333333333333314  0.5333333333333314  0.3771449936051710   F   F   F
  0.7333333333333343  0.5333333333333314  0.3771449936051710   F   F   F
  0.9333333333333300  0.7333333333333343  0.3771449936051710   F   F   F
  0.1333333333333329  0.7333333333333343  0.3771449936051710   F   F   F
  0.3333333333333357  0.7333333333333343  0.3771449936051710   F   F   F
  0.5333333333333314  0.7333333333333343  0.3771449936051710   F   F   F
  0.7333333333333343  0.7333333333333343  0.3771449936051710   F   F   F
  0.9333333333333300  0.9333333333333300  0.3771449936051710   F   F   F
  0.1333333333333329  0.9333333333333300  0.3771449936051710   F   F   F
  0.3333333333333357  0.9333333333333300  0.3771449936051710   F   F   F
  0.5333333333333314  0.9333333333333300  0.3771449936051710   F   F   F
  0.7333333333333343  0.9333333333333300  0.3771449936051710   F   F   F
  0.0001378973283502  0.0001378973283502  0.4588178335744857   T   T   T
  0.1999686530643949  0.0000626938712087  0.4588368553159320   T   T   T
  0.3997242053432981  0.0001378973283502  0.4588178335744857   T   T   T
  0.6000685914181163  0.9998872902069892  0.4587878259684484   T   T   T
  0.8000441183749073  0.9998872902069892  0.4587878259684484   T   T   T
  0.0000626938712087  0.1999686530643949  0.4588368553159320   T   T   T
  0.1999686530643949  0.1999686530643949  0.4588368553159320   T   T   T
  0.3999609833627518  0.1999853264693867  0.4587036046283198   T   T   T
  0.5998546598842389  0.2002906802315137  0.4586224422603559   T   T   T
  0.8000536901678530  0.1999853264693867  0.4587036046283198   T   T   T
  0.0001378973283502  0.3997242053432981  0.4588178335744857   T   T   T
  0.1999853264693867  0.3999609833627518  0.4587036046283198   T   T   T
  0.4000124442329128  0.4000124442329128  0.4586594654431750   T   T   T
  0.5999751115341658  0.4000124442329128  0.4586594654431750   T   T   T
  0.8000536901678530  0.3999609833627518  0.4587036046283198   T   T   T
  0.9998872902069892  0.6000685914181163  0.4587878259684484   T   T   T
  0.2002906802315137  0.5998546598842389  0.4586224422603559   T   T   T
  0.4000124442329128  0.5999751115341658  0.4586594654431750   T   T   T
  0.5998546598842389  0.5998546598842389  0.4586224422603559   T   T   T
  0.8000441183749073  0.6000685914181163  0.4587878259684484   T   T   T
  0.9998872902069892  0.8000441183749073  0.4587878259684484   T   T   T
  0.1999853264693867  0.8000536901678530  0.4587036046283198   T   T   T
  0.3999609833627518  0.8000536901678530  0.4587036046283198   T   T   T
  0.6000685914181163  0.8000441183749073  0.4587878259684484   T   T   T
  0.7999999999999972  0.7999999999999972  0.4588312758291660   T   T   T
  0.0666240854642928  0.0666240854642928  0.5412484056198696   T   T   T
  0.2667518290714201  0.0666240854642928  0.5412484056198696   T   T   T
  0.4667297788447171  0.0666374351142399  0.5410134740756218   T   T   T
  0.6667848018186914  0.0664303963626301  0.5407606610952130   T   T   T
  0.8666327860410630  0.0666374351142399  0.5410134740756218   T   T   T
  0.0666240854642928  0.2667518290714201  0.5412484056198696   T   T   T
  0.2664880198829801  0.2664880198829801  0.5410497510598729   T   T   T
  0.4664616612815211  0.2669235008096346  0.5408023975128415   T   T   T
  0.6666148379088501  0.2669235008096346  0.5408023975128415   T   T   T
  0.8670239602340313  0.2664880198829801  0.5410497510598729   T   T   T
  0.0666374351142399  0.4667297788447171  0.5410134740756218   T   T   T
  0.2669235008096346  0.4664616612815211  0.5408023975128415   T   T   T
  0.4666666666666686  0.4666666666666686  0.5409031774280681   T   T   T
  0.6666148379088501  0.4664616612815211  0.5408023975128415   T   T   T
  0.8666327860410630  0.4667297788447171  0.5410134740756218   T   T   T
  0.0664303963626301  0.6667848018186914  0.5407606610952130   T   T   T
  0.2669235008096346  0.6666148379088501  0.5408023975128415   T   T   T
  0.4664616612815211  0.6666148379088501  0.5408023975128415   T   T   T
  0.6667848018186914  0.6667848018186914  0.5407606610952130   T   T   T
  0.8666668826135745  0.6666662347728424  0.5409282689205732   T   T   T
  0.0666374351142399  0.8666327860410630  0.5410134740756218   T   T   T
  0.2664880198829801  0.8670239602340313  0.5410497510598729   T   T   T
  0.4667297788447171  0.8666327860410630  0.5410134740756218   T   T   T
  0.6666662347728424  0.8666668826135745  0.5409282689205732   T   T   T
  0.8666668826135745  0.8666668826135745  0.5409282689205732   T   T   T
  0.9331551192786707  0.1330969006171038  0.6227785516021964   T   T   T
  0.1333333333333329  0.1333333333333329  0.6226948954208614   T   T   T
  0.3337479801042028  0.1330969006171038  0.6227785516021964   T   T   T
  0.5328872103466000  0.1344157729780599  0.6221430960663644   T   T   T
  0.7326970166753386  0.1344157729780599  0.6221430960663644   T   T   T
  0.9331551192786707  0.3337479801042028  0.6227785516021964   T   T   T
  0.1330969006171038  0.3337479801042028  0.6227785516021964   T   T   T
  0.3334231314070299  0.3334231314070299  0.6226429404022616   T   T   T
  0.5331454395789403  0.3337091208421322  0.6225629771385709   T   T   T
  0.7331537371859387  0.3334231314070299  0.6226429404022616   T   T   T
  0.9328742752535336  0.5342514494929315  0.6226850604584133   T   T   T
  0.1344157729780599  0.5328872103466000  0.6221430960663644   T   T   T
  0.3337091208421322  0.5331454395789403  0.6225629771385709   T   T   T
  0.5331454395789403  0.5331454395789403  0.6225629771385709   T   T   T
  0.7326970166753386  0.5328872103466000  0.6221430960663644   T   T   T
  0.9328722694484644  0.7335638652757672  0.6236712389757492   T   T   T
  0.1344157729780599  0.7326970166753386  0.6221430960663644   T   T   T
  0.3334231314070299  0.7331537371859387  0.6226429404022616   T   T   T
  0.5328872103466000  0.7326970166753386  0.6221430960663644   T   T   T
  0.7335638652757672  0.7335638652757672  0.6236712389757492   T   T   T
  0.9328742752535336  0.9328742752535336  0.6226850604584133   T   T   T
  0.1330969006171038  0.9331551192786707  0.6227785516021964   T   T   T
  0.3337479801042028  0.9331551192786707  0.6227785516021964   T   T   T
  0.5342514494929315  0.9328742752535336  0.6226850604584133   T   T   T
  0.7335638652757672  0.9328722694484644  0.6236712389757492   T   T   T
  0.0006975744550422  0.0006975744550422  0.7047015187545611   T   T   T
  0.1997765339539241  0.0004469320921504  0.7041055295804257   T   T   T
  0.3986048510898930  0.0006975744550422  0.7047015187545611   T   T   T
  0.5931787793286174  0.0065451127679611  0.7043765514710641   T   T   T
  0.8002761079034200  0.0065451127679611  0.7043765514710641   T   T   T
  0.0004469320921504  0.1997765339539241  0.7041055295804257   T   T   T
  0.1997765339539241  0.1997765339539241  0.7041055295804257   T   T   T
  0.3978728166833286  0.2022320748865641  0.7044092743708926   T   T   T
  0.5994132593867262  0.2011734812265462  0.7042805027639008   T   T   T
  0.7998951084300988  0.2022320748865641  0.7044092743708926   T   T   T
  0.0006975744550422  0.3986048510898930  0.7047015187545611   T   T   T
  0.2022320748865641  0.3978728166833286  0.7044092743708926   T   T   T
  0.4003049643747786  0.4003049643747786  0.7041622456566341   T   T   T
  0.5993900712504343  0.4003049643747786  0.7041622456566341   T   T   T
  0.7998951084300988  0.3978728166833286  0.7044092743708926   T   T   T
  0.0065451127679611  0.5931787793286174  0.7043765514710641   T   T   T
  0.2011734812265462  0.5994132593867262  0.7042805027639008   T   T   T
  0.4003049643747786  0.5993900712504343  0.7041622456566341   T   T   T
  0.5994132593867262  0.5994132593867262  0.7042805027639008   T   T   T
  0.8002761079034200  0.5931787793286174  0.7043765514710641   T   T   T
  0.0065451127679611  0.8002761079034200  0.7043765514710641   T   T   T
  0.2022320748865641  0.7998951084300988  0.7044092743708926   T   T   T
  0.3978728166833286  0.7998951084300988  0.7044092743708926   T   T   T
  0.5931787793286174  0.8002761079034200  0.7043765514710641   T   T   T
  0.7999999999999972  0.7999999999999972  0.7181194016227556   T   T   T
