# Supplementary material for: When Are Dopant d‑States Free-Atom-Like? Periodic Trends and Confinement Effects in Single-Atom Alloys
Source: J Am Chem Soc. 2025 Oct 3;147(41):37079–88. doi: 10.1021/jacs.5c07771 (PMC12532207; doi:10.1021/jacs.5c07771)
Supplement: Supplementary file 2 [file ja5c07771_si_002.zip › archive/structures/POSCAR_Cu100_Tc-surf_low-spin.vasp]

Cu-100_SAAs
   1.00000000000000
     7.6445533317179830    0.0000000000000000    0.0000000000000000
     0.0000000000000000    7.6445533317179830    0.0000000000000000
     0.0000000000000000    0.0000000000000000   24.0091924999999975
   Cu   Tc
    53     1
Selective dynamics
Direct
  0.1666666666666643  0.1666666666666643  0.3123803518173318   F   F   F
  0.5000000000000000  0.1666666666666643  0.3123803518173318   F   F   F
  0.8333333333333357  0.1666666666666643  0.3123803518173318   F   F   F
  0.1666666666666643  0.5000000000000000  0.3123803518173318   F   F   F
  0.5000000000000000  0.5000000000000000  0.3123803518173318   F   F   F
  0.8333333333333357  0.5000000000000000  0.3123803518173318   F   F   F
  0.1666666666666643  0.8333333333333357  0.3123803518173318   F   F   F
  0.5000000000000000  0.8333333333333357  0.3123803518173318   F   F   F
  0.8333333333333357  0.8333333333333357  0.3123803518173318   F   F   F
  0.0000000000000000  0.0000000000000000  0.3874282110903948   F   F   F
  0.3333333333333357  0.0000000000000000  0.3874282110903948   F   F   F
  0.6666666666666643  0.0000000000000000  0.3874282110903948   F   F   F
  0.0000000000000000  0.3333333333333357  0.3874282110903948   F   F   F
  0.3333333333333357  0.3333333333333357  0.3874282110903948   F   F   F
  0.6666666666666643  0.3333333333333357  0.3874282110903948   F   F   F
  0.0000000000000000  0.6666666666666643  0.3874282110903948   F   F   F
  0.3333333333333357  0.6666666666666643  0.3874282110903948   F   F   F
  0.6666666666666643  0.6666666666666643  0.3874282110903948   F   F   F
  0.1666666666666643  0.1666666666666643  0.4623637382916256   T   T   T
  0.4999783278044428  0.1666666666666643  0.4625983595551085   T   T   T
  0.8333550055288929  0.1666666666666643  0.4625983595551085   T   T   T
  0.1666666666666643  0.4999783278044428  0.4625983595551085   T   T   T
  0.5001568389579820  0.5001568389579820  0.4627771674560618   T   T   T
  0.8331764943753537  0.5001568389579820  0.4627771674560618   T   T   T
  0.1666666666666643  0.8333550055288929  0.4625983595551085   T   T   T
  0.5001568389579820  0.8331764943753537  0.4627771674560618   T   T   T
  0.8331764943753537  0.8331764943753537  0.4627771674560618   T   T   T
  0.0003685138817273  0.0003685138817273  0.5377008081409127   T   T   T
  0.3329648194516084  0.0003685138817273  0.5377008081409127   T   T   T
  0.6666666666666643  0.0002885134439192  0.5379388141855735   T   T   T
  0.0003685138817273  0.3329648194516084  0.5377008081409127   T   T   T
  0.3329648194516084  0.3329648194516084  0.5377008081409127   T   T   T
  0.6666666666666643  0.3330448198894165  0.5379388141855735   T   T   T
  0.0002885134439192  0.6666666666666643  0.5379388141855735   T   T   T
  0.3330448198894165  0.6666666666666643  0.5379388141855735   T   T   T
  0.6666666666666643  0.6666666666666643  0.5376986304001761   T   T   T
  0.1666666666666643  0.1666666666666643  0.6139393850629321   T   T   T
  0.4996167596157261  0.1666666666666643  0.6131077192652986   T   T   T
  0.8337165737176095  0.1666666666666643  0.6131077192652986   T   T   T
  0.1666666666666643  0.4996167596157261  0.6131077192652986   T   T   T
  0.4996235834888659  0.4996235834888659  0.6127261120288207   T   T   T
  0.8337097498444698  0.4996235834888659  0.6127261120288207   T   T   T
  0.1666666666666643  0.8337165737176095  0.6131077192652986   T   T   T
  0.4996235834888659  0.8337097498444698  0.6127261120288207   T   T   T
  0.8337097498444698  0.8337097498444698  0.6127261120288207   T   T   T
  0.9994113578931001  0.9994113578931001  0.6868923757262987   T   T   T
  0.3339219754402356  0.9994113578931001  0.6868923757262987   T   T   T
  0.6666666666666643  0.0019034842305945  0.6869510405529707   T   T   T
  0.9994113578931001  0.3339219754402356  0.6868923757262987   T   T   T
  0.3339219754402356  0.3339219754402356  0.6868923757262987   T   T   T
  0.6666666666666643  0.3314298491027411  0.6869510405529707   T   T   T
  0.0019034842305945  0.6666666666666643  0.6869510405529707   T   T   T
  0.3314298491027411  0.6666666666666643  0.6869510405529707   T   T   T
  0.6666666666666643  0.6666666666666643  0.6881816273693675   T   T   T
