# Supplementary material for: When Are Dopant d‑States Free-Atom-Like? Periodic Trends and Confinement Effects in Single-Atom Alloys
Source: J Am Chem Soc. 2025 Oct 3;147(41):37079–88. doi: 10.1021/jacs.5c07771 (PMC12532207; doi:10.1021/jacs.5c07771)
Supplement: Supplementary file 2 [file ja5c07771_si_002.zip › archive/structures/POSCAR_Ag111_Ag-surf.vasp]

Ag-111_SAAs
   1.00000000000000
     8.6592338850511492    0.0000000000000000    0.0000000000000000
     4.3296169425255746    7.4991165217653144    0.0000000000000000
     0.0000000000000000    0.0000000000000000   26.7837247676629531
   Ag   Cu
    53     1
Selective dynamics
Direct
  0.1111111111111143  0.1111111111111143  0.2800207986401873   F   F   F
  0.4444444444444429  0.1111111111111143  0.2800207986401873   F   F   F
  0.7777777777777786  0.1111111111111143  0.2800207986401873   F   F   F
  0.1111111111111143  0.4444444444444429  0.2800207986401873   F   F   F
  0.4444444444444429  0.4444444444444429  0.2800207986401873   F   F   F
  0.7777777777777786  0.4444444444444429  0.2800207986401873   F   F   F
  0.1111111111111143  0.7777777777777786  0.2800207986401873   F   F   F
  0.4444444444444429  0.7777777777777786  0.2800207986401873   F   F   F
  0.7777777777777786  0.7777777777777786  0.2800207986401873   F   F   F
  0.8888888888888857  0.2222222222222214  0.3680124791841166   F   F   F
  0.2222222222222214  0.2222222222222214  0.3680124791841166   F   F   F
  0.5555555555555571  0.2222222222222214  0.3680124791841166   F   F   F
  0.8888888888888857  0.5555555555555571  0.3680124791841166   F   F   F
  0.2222222222222214  0.5555555555555571  0.3680124791841166   F   F   F
  0.5555555555555571  0.5555555555555571  0.3680124791841166   F   F   F
  0.8888888888888857  0.8888888888888857  0.3680124791841166   F   F   F
  0.2222222222222214  0.8888888888888857  0.3680124791841166   F   F   F
  0.5555555555555571  0.8888888888888857  0.3680124791841166   F   F   F
 -0.0000000000000000 -0.0000000000000000  0.4564075011086000   T   T   T
  0.3333183015782291  0.0000631407943846  0.4564181472123835   T   T   T
  0.6666185576273864  0.0000631407943846  0.4564181472123835   T   T   T
  0.0000631407943846  0.3333183015782291  0.4564181472123835   T   T   T
  0.3333333333333357  0.3333333333333357  0.4564650499377476   T   T   T
  0.6666185576273864  0.3333183015782291  0.4564181472123835   T   T   T
  0.0000631407943846  0.6666185576273864  0.4564181472123835   T   T   T
  0.3333183015782291  0.6666185576273864  0.4564181472123835   T   T   T
  0.6666666666666643  0.6666666666666643  0.4563048246648445   T   T   T
  0.1111966211609086  0.1111966211609086  0.5452695288224446   T   T   T
  0.4444381189852135  0.1111237620295731  0.5454802847896976   T   T   T
  0.7776067576781971  0.1111966211609086  0.5452695288224446   T   T   T
  0.1111237620295731  0.4444381189852135  0.5454802847896976   T   T   T
  0.4444381189852135  0.4444381189852135  0.5454802847896976   T   T   T
  0.7777462300730789  0.4445075398538494  0.5451839265065928   T   T   T
  0.1111966211609086  0.7776067576781971  0.5452695288224446   T   T   T
  0.4445075398538494  0.7777462300730789  0.5451839265065928   T   T   T
  0.7777462300730789  0.7777462300730789  0.5451839265065928   T   T   T
  0.8889805925970303  0.2220388148059393  0.6334630070551633   T   T   T
  0.2221785007674310  0.2221785007674310  0.6339352116491189   T   T   T
  0.5556429984651309  0.2221785007674310  0.6339352116491189   T   T   T
  0.8879829870583292  0.5560085064708390  0.6336866768319193   T   T   T
  0.2221785007674310  0.5556429984651309  0.6339352116491189   T   T   T
  0.5560085064708390  0.5560085064708390  0.6336866768319193   T   T   T
  0.8889805925970303  0.8889805925970303  0.6334630070551633   T   T   T
  0.2220388148059393  0.8889805925970303  0.6334630070551633   T   T   T
  0.5560085064708390  0.8879829870583292  0.6336866768319193   T   T   T
 -0.0000000000000000 -0.0000000000000000  0.7218356088421444   T   T   T
  0.3377267261060380  0.9955012844016066  0.7216021626499720   T   T   T
  0.6667719894923553  0.9955012844016066  0.7216021626499720   T   T   T
  0.9955012844016066  0.3377267261060380  0.7216021626499720   T   T   T
  0.3333333333333357  0.3333333333333357  0.7220785703905672   T   T   T
  0.6667719894923553  0.3377267261060380  0.7216021626499720   T   T   T
  0.9955012844016066  0.6667719894923553  0.7216021626499720   T   T   T
  0.3377267261060380  0.6667719894923553  0.7216021626499720   T   T   T
  0.6666666666666643  0.6666666666666643  0.7140832162223428   T   T   T
