# Supplementary material for: When Are Dopant d‑States Free-Atom-Like? Periodic Trends and Confinement Effects in Single-Atom Alloys
Source: J Am Chem Soc. 2025 Oct 3;147(41):37079–88. doi: 10.1021/jacs.5c07771 (PMC12532207; doi:10.1021/jacs.5c07771)
Supplement: Supplementary file 2 [file ja5c07771_si_002.zip › archive/structures/POSCAR_Ag100_Mo-surf_low-spin.vasp]

Ag Mo
   1.00000000000000
     8.6592338850511492    0.0000000000000000    0.0000000000000000
     0.0000000000000000    8.6592338850511492    0.0000000000000000
     0.0000000000000000    0.0000000000000000   25.2050049999999999
   Ag   Mo
    53     1
Selective dynamics
Direct
  0.1666666666666643  0.1666666666666643  0.2975599489069722   F   F   F
  0.5000000000000000  0.1666666666666643  0.2975599489069722   F   F   F
  0.8333333333333357  0.1666666666666643  0.2975599489069722   F   F   F
  0.1666666666666643  0.5000000000000000  0.2975599489069722   F   F   F
  0.5000000000000000  0.5000000000000000  0.2975599489069722   F   F   F
  0.8333333333333357  0.5000000000000000  0.2975599489069722   F   F   F
  0.1666666666666643  0.8333333333333357  0.2975599489069722   F   F   F
  0.5000000000000000  0.8333333333333357  0.2975599489069722   F   F   F
  0.8333333333333357  0.8333333333333357  0.2975599489069722   F   F   F
  0.0000000000000000  0.0000000000000000  0.3785359693441848   F   F   F
  0.3333333333333357  0.0000000000000000  0.3785359693441848   F   F   F
  0.6666666666666643  0.0000000000000000  0.3785359693441848   F   F   F
  0.0000000000000000  0.3333333333333357  0.3785359693441848   F   F   F
  0.3333333333333357  0.3333333333333357  0.3785359693441848   F   F   F
  0.6666666666666643  0.3333333333333357  0.3785359693441848   F   F   F
  0.0000000000000000  0.6666666666666643  0.3785359693441848   F   F   F
  0.3333333333333357  0.6666666666666643  0.3785359693441848   F   F   F
  0.6666666666666643  0.6666666666666643  0.3785359693441848   F   F   F
  0.1666666666666643  0.1666666666666643  0.4597852413593748   T   T   T
  0.4999319598120776  0.1666666666666643  0.4601807376800107   T   T   T
  0.8334013735212581  0.1666666666666643  0.4601807376800107   T   T   T
  0.1666666666666643  0.4999319598120776  0.4601807376800107   T   T   T
  0.5001261373479927  0.5001261373479927  0.4603975194300837   T   T   T
  0.8332071959853430  0.5001261373479927  0.4603975194300837   T   T   T
  0.1666666666666643  0.8334013735212581  0.4601807376800107   T   T   T
  0.5001261373479927  0.8332071959853430  0.4603975194300837   T   T   T
  0.8332071959853430  0.8332071959853430  0.4603975194300837   T   T   T
  0.0006856682033442  0.0006856682033442  0.5419930493445261   T   T   T
  0.3326476651299915  0.0006856682033442  0.5419930493445261   T   T   T
  0.6666666666666643  0.0007191814746130  0.5418579397021239   T   T   T
  0.0006856682033442  0.3326476651299915  0.5419930493445261   T   T   T
  0.3326476651299915  0.3326476651299915  0.5419930493445261   T   T   T
  0.6666666666666643  0.3326141518587227  0.5418579397021239   T   T   T
  0.0007191814746130  0.6666666666666643  0.5418579397021239   T   T   T
  0.3326141518587227  0.6666666666666643  0.5418579397021239   T   T   T
  0.6666666666666643  0.6666666666666643  0.5419282104923979   T   T   T
  0.1666666666666643  0.1666666666666643  0.6248366745261076   T   T   T
  0.5004610067154667  0.1666666666666643  0.6241587387420480   T   T   T
  0.8328723266178690  0.1666666666666643  0.6241587387420480   T   T   T
  0.1666666666666643  0.5004610067154667  0.6241587387420480   T   T   T
  0.4992052527595389  0.4992052527595389  0.6228214351056218   T   T   T
  0.8341280805737967  0.4992052527595389  0.6228214351056218   T   T   T
  0.1666666666666643  0.8328723266178690  0.6241587387420480   T   T   T
  0.4992052527595389  0.8341280805737967  0.6228214351056218   T   T   T
  0.8341280805737967  0.8341280805737967  0.6228214351056218   T   T   T
  0.9991794411704175  0.9991794411704175  0.7046575040938897   T   T   T
  0.3341538921629181  0.9991794411704175  0.7046575040938897   T   T   T
  0.6666666666666643  0.9950097401863389  0.7050689374376038   T   T   T
  0.9991794411704175  0.3341538921629181  0.7046575040938897   T   T   T
  0.3341538921629181  0.3341538921629181  0.7046575040938897   T   T   T
  0.6666666666666643  0.3383235931469969  0.7050689374376038   T   T   T
  0.9950097401863389  0.6666666666666643  0.7050689374376038   T   T   T
  0.3383235931469969  0.6666666666666643  0.7050689374376038   T   T   T
  0.6666666666666643  0.6666666666666643  0.6973669655564865   T   T   T
