# Supplementary material for: When Are Dopant d‑States Free-Atom-Like? Periodic Trends and Confinement Effects in Single-Atom Alloys
Source: J Am Chem Soc. 2025 Oct 3;147(41):37079–88. doi: 10.1021/jacs.5c07771 (PMC12532207; doi:10.1021/jacs.5c07771)
Supplement: Supplementary file 2 [file ja5c07771_si_002.zip › archive/structures/POSCAR_Cu111_Y-surf.vasp]

Cu-111_SAAs
   1.00000000000000
     7.6445533317179830    0.0000000000000000    0.0000000000000000
     3.8222766658589915    6.6203773858527413    0.0000000000000000
     0.0000000000000000    0.0000000000000000   25.4029194301123162
   Cu   Y
    53     1
Selective dynamics
Direct
  0.1111111111111143  0.1111111111111143  0.2952416560086206   F   F   F
  0.4444444444444429  0.1111111111111143  0.2952416560086206   F   F   F
  0.7777777777777786  0.1111111111111143  0.2952416560086206   F   F   F
  0.1111111111111143  0.4444444444444429  0.2952416560086206   F   F   F
  0.4444444444444429  0.4444444444444429  0.2952416560086206   F   F   F
  0.7777777777777786  0.4444444444444429  0.2952416560086206   F   F   F
  0.1111111111111143  0.7777777777777786  0.2952416560086206   F   F   F
  0.4444444444444429  0.7777777777777786  0.2952416560086206   F   F   F
  0.7777777777777786  0.7777777777777786  0.2952416560086206   F   F   F
  0.8888888888888857  0.2222222222222214  0.3771449936051710   F   F   F
  0.2222222222222214  0.2222222222222214  0.3771449936051710   F   F   F
  0.5555555555555571  0.2222222222222214  0.3771449936051710   F   F   F
  0.8888888888888857  0.5555555555555571  0.3771449936051710   F   F   F
  0.2222222222222214  0.5555555555555571  0.3771449936051710   F   F   F
  0.5555555555555571  0.5555555555555571  0.3771449936051710   F   F   F
  0.8888888888888857  0.8888888888888857  0.3771449936051710   F   F   F
  0.2222222222222214  0.8888888888888857  0.3771449936051710   F   F   F
  0.5555555555555571  0.8888888888888857  0.3771449936051710   F   F   F
  0.0000000000000000 -0.0000000000000000  0.4588867092664708   T   T   T
  0.3334354317099870  0.9996770720325897  0.4588237702006659   T   T   T
  0.6668874962574233  0.9996770720325897  0.4588237702006659   T   T   T
  0.9996770720325897  0.3334354317099870  0.4588237702006659   T   T   T
  0.3333333333333357  0.3333333333333357  0.4587445402787842   T   T   T
  0.6668874962574233  0.3334354317099870  0.4588237702006659   T   T   T
  0.9996770720325897  0.6668874962574233  0.4588237702006659   T   T   T
  0.3334354317099870  0.6668874962574233  0.4588237702006659   T   T   T
  0.6666666666666643  0.6666666666666643  0.4590994021199044   T   T   T
  0.1111197361140650  0.1111197361140650  0.5408602593350845   T   T   T
  0.4450523492775351  0.1098953014449226  0.5406113766951887   T   T   T
  0.7777605277718701  0.1111197361140650  0.5408602593350845   T   T   T
  0.1098953014449226  0.4450523492775351  0.5406113766951887   T   T   T
  0.4450523492775351  0.4450523492775351  0.5406113766951887   T   T   T
  0.7775118903659062  0.4449762192681874  0.5414828876172356   T   T   T
  0.1111197361140650  0.7777605277718701  0.5408602593350845   T   T   T
  0.4449762192681874  0.7775118903659062  0.5414828876172356   T   T   T
  0.7775118903659062  0.7775118903659062  0.5414828876172356   T   T   T
  0.8890193997067346  0.2219612005865235  0.6225877869690386   T   T   T
  0.2228811503171650  0.2228811503171650  0.6215230823403979   T   T   T
  0.5542376993656770  0.2228811503171650  0.6215230823403979   T   T   T
  0.8863976061919659  0.5568011969040134  0.6245362586637481   T   T   T
  0.2228811503171650  0.5542376993656770  0.6215230823403979   T   T   T
  0.5568011969040134  0.5568011969040134  0.6245362586637481   T   T   T
  0.8890193997067346  0.8890193997067346  0.6225877869690386   T   T   T
  0.2219612005865235  0.8890193997067346  0.6225877869690386   T   T   T
  0.5568011969040134  0.8863976061919659  0.6245362586637481   T   T   T
  0.0000000000000000 -0.0000000000000000  0.7058335442472072   T   T   T
  0.3271571481972168  0.0053518662399281  0.7036645904425050   T   T   T
  0.6674909855628481  0.0053518662399281  0.7036645904425050   T   T   T
  0.0053518662399281  0.3271571481972168  0.7036645904425050   T   T   T
  0.3333333333333357  0.3333333333333357  0.7044114846112052   T   T   T
  0.6674909855628481  0.3271571481972168  0.7036645904425050   T   T   T
  0.0053518662399281  0.6674909855628481  0.7036645904425050   T   T   T
  0.3271571481972168  0.6674909855628481  0.7036645904425050   T   T   T
  0.6666666666666643  0.6666666666666643  0.7398379244940309   T   T   T
