# Supplementary material for: When Are Dopant d‑States Free-Atom-Like? Periodic Trends and Confinement Effects in Single-Atom Alloys
Source: J Am Chem Soc. 2025 Oct 3;147(41):37079–88. doi: 10.1021/jacs.5c07771 (PMC12532207; doi:10.1021/jacs.5c07771)
Supplement: Supplementary file 2 [file ja5c07771_si_002.zip › archive/structures/POSCAR_Cu211_Tc-surf_high-spin.vasp]

Cu-211_SAAs
   1.00000000000000
     6.2417516580673897    0.0000000000000000    0.0000000000000000
     0.0000000000000000    7.6445533317179812    0.0000000000000000
     0.0000000000000000    0.0000000000000000   27.5051572843885097
   Cu   Tc   Cu
     1     1    52
Selective dynamics
Direct
  0.6558185054738569  0.1628695931977047  0.7228101985596064   T   T   T
  0.6712833687710965  0.5000001454264495  0.7255218278709065   T   T   T
  0.6558176960917013  0.8371304902791684  0.7228099188963437   T   T   T
  0.3259294318399127  0.0000001907007934  0.6994690998756842   T   T   T
  0.3307607797447107  0.3340030567912933  0.7002362082876562   T   T   T
  0.3307601440278188  0.6659968108312375  0.7002363367893552   T   T   T
  0.9978973887321088  0.1670343226739421  0.6757812000352825   T   T   T
  0.0064894959231097  0.4999999328175931  0.6740806397121969   T   T   T
  0.9978968310759222  0.8329656856132658  0.6757815384082300   T   T   T
  0.6677590953917899  0.0000001581073590  0.6452026326657758   T   T   T
  0.6707981791074668  0.3331894682602968  0.6450851605218344   T   T   T
  0.6707981185572949  0.6668105026407285  0.6450850883247463   T   T   T
  0.3306822598907750  0.1671021241728053  0.6201671592281383   T   T   T
  0.3348330983713864  0.5000000158379032  0.6195985346429507   T   T   T
  0.3306819506913557  0.8328978668468905  0.6201673411842079   T   T   T
 -0.0000503801560665  0.9999998816566644  0.5937337743706703   T   T   T
  0.0011588609550133  0.3329197023858534  0.5930580417780246   T   T   T
  0.0011588665510479  0.6670803537555461  0.5930580361015164   T   T   T
  0.6660989552556363  0.1663174462359958  0.5660212059707030   T   T   T
  0.6676735592255832  0.4999999842204593  0.5657106098869051   T   T   T
  0.6660987676087173  0.8336825750604958  0.5660212010982165   T   T   T
  0.3319918088698276  0.9999999291963032  0.5399215789177791   T   T   T
  0.3329648967369278  0.3329475563650430  0.5398764386882232   T   T   T
  0.3329648370231948  0.6670524892523997  0.5398764513079582   T   T   T
  0.9992231504676061  0.1664254002695986  0.5129680706453571   T   T   T
  0.0005973129085895  0.5000000022162006  0.5127626373564395   T   T   T
  0.9992230801422606  0.8335745537560973  0.5129680448596943   T   T   T
  0.6659031209479990  0.0000000034616752  0.4860926038387593   T   T   T
  0.6665171830605945  0.3333374999841331  0.4862375109725914   T   T   T
  0.6665171314020499  0.6666624759602413  0.4862375216975546   T   T   T
  0.3334018855127677  0.1667223483754154  0.4597399374991000   T   T   T
  0.3336114451925709  0.5000000032092600  0.4597494149541219   T   T   T
  0.3334018321362139  0.8332776248302944  0.4597399308818430   T   T   T
  0.0008189184829135 -0.0000000125502489  0.4327107789708970   T   T   T
  0.0005967021720211  0.3332428178227922  0.4326877410443356   T   T   T
  0.0005966573748238  0.6667571701880067  0.4326877193173413   T   T   T
  0.6666666666666643  0.1666666666666643  0.4063960558745592   F   F   F
  0.6666666666666643  0.5000000000000000  0.4063960558745592   F   F   F
  0.6666666666666643  0.8333333333333357  0.4063960558745592   F   F   F
  0.3333333333333357  0.0000000000000000  0.3796520718387200   F   F   F
  0.3333333333333357  0.3333333333333357  0.3796520718387200   F   F   F
  0.3333333333333357  0.6666666666666643  0.3796520718387200   F   F   F
  0.0000000000000000  0.1666666666666643  0.3529080878028736   F   F   F
  0.0000000000000000  0.5000000000000000  0.3529080878028736   F   F   F
  0.0000000000000000  0.8333333333333357  0.3529080878028736   F   F   F
  0.6666666666666643  0.0000000000000000  0.3261641037670344   F   F   F
  0.6666666666666643  0.3333333333333357  0.3261641037670344   F   F   F
  0.6666666666666643  0.6666666666666643  0.3261641037670344   F   F   F
  0.3333333333333357  0.1666666666666643  0.2994201197311952   F   F   F
  0.3333333333333357  0.5000000000000000  0.2994201197311952   F   F   F
  0.3333333333333357  0.8333333333333357  0.2994201197311952   F   F   F
  0.0000000000000000  0.0000000000000000  0.2726761356953560   F   F   F
  0.0000000000000000  0.3333333333333357  0.2726761356953560   F   F   F
  0.0000000000000000  0.6666666666666643  0.2726761356953560   F   F   F
