# Supplementary material for: When Are Dopant d‑States Free-Atom-Like? Periodic Trends and Confinement Effects in Single-Atom Alloys
Source: J Am Chem Soc. 2025 Oct 3;147(41):37079–88. doi: 10.1021/jacs.5c07771 (PMC12532207; doi:10.1021/jacs.5c07771)
Supplement: Supplementary file 2 [file ja5c07771_si_002.zip › archive/structures/POSCAR_Ag111_Nb-surf_low-spin.vasp]

Ag-111_SAAs
   1.00000000000000
     8.6592338850511492    0.0000000000000000    0.0000000000000000
     4.3296169425255746    7.4991165217653144    0.0000000000000000
     0.0000000000000000    0.0000000000000000   26.7837247676629531
   Ag   Nb
    53     1
Selective dynamics
Direct
  0.1111111111111143  0.1111111111111143  0.2800207986401873   F   F   F
  0.4444444444444429  0.1111111111111143  0.2800207986401873   F   F   F
  0.7777777777777786  0.1111111111111143  0.2800207986401873   F   F   F
  0.1111111111111143  0.4444444444444429  0.2800207986401873   F   F   F
  0.4444444444444429  0.4444444444444429  0.2800207986401873   F   F   F
  0.7777777777777786  0.4444444444444429  0.2800207986401873   F   F   F
  0.1111111111111143  0.7777777777777786  0.2800207986401873   F   F   F
  0.4444444444444429  0.7777777777777786  0.2800207986401873   F   F   F
  0.7777777777777786  0.7777777777777786  0.2800207986401873   F   F   F
  0.8888888888888857  0.2222222222222214  0.3680124791841166   F   F   F
  0.2222222222222214  0.2222222222222214  0.3680124791841166   F   F   F
  0.5555555555555571  0.2222222222222214  0.3680124791841166   F   F   F
  0.8888888888888857  0.5555555555555571  0.3680124791841166   F   F   F
  0.2222222222222214  0.5555555555555571  0.3680124791841166   F   F   F
  0.5555555555555571  0.5555555555555571  0.3680124791841166   F   F   F
  0.8888888888888857  0.8888888888888857  0.3680124791841166   F   F   F
  0.2222222222222214  0.8888888888888857  0.3680124791841166   F   F   F
  0.5555555555555571  0.8888888888888857  0.3680124791841166   F   F   F
  0.0000000000000000  0.0000000000000000  0.4566407679259754   T   T   T
  0.3329840097869621  0.0003555250419964  0.4562984221045525   T   T   T
  0.6666604651710486  0.0003555250419964  0.4562984221045525   T   T   T
  0.0003555250419964  0.3329840097869621  0.4562984221045525   T   T   T
  0.3333333333333357  0.3333333333333357  0.4557571703798828   T   T   T
  0.6666604651710486  0.3329840097869621  0.4562984221045525   T   T   T
  0.0003555250419964  0.6666604651710486  0.4562984221045525   T   T   T
  0.3329840097869621  0.6666604651710486  0.4562984221045525   T   T   T
  0.6666666666666643  0.6666666666666643  0.4561357884032518   T   T   T
  0.1111051939766909  0.1111051939766909  0.5456688184324960   T   T   T
  0.4439381260908704  0.1121237478182593  0.5446146595863581   T   T   T
  0.7777896120466181  0.1111051939766909  0.5456688184324960   T   T   T
  0.1121237478182593  0.4439381260908704  0.5446146595863581   T   T   T
  0.4439381260908704  0.4439381260908704  0.5446146595863581   T   T   T
  0.7782469302192823  0.4435061395614355  0.5443218395578384   T   T   T
  0.1111051939766909  0.7777896120466181  0.5456688184324960   T   T   T
  0.4435061395614355  0.7782469302192823  0.5443218395578384   T   T   T
  0.7782469302192823  0.7782469302192823  0.5443218395578384   T   T   T
  0.8886485504420349  0.2227028991159301  0.6341760687531064   T   T   T
  0.2223525883902511  0.2223525883902511  0.6340355235883450   T   T   T
  0.5552948232194979  0.2223525883902511  0.6340355235883450   T   T   T
  0.8901112309873866  0.5549443845062996  0.6317488253160519   T   T   T
  0.2223525883902511  0.5552948232194979  0.6340355235883450   T   T   T
  0.5549443845062996  0.5549443845062996  0.6317488253160519   T   T   T
  0.8886485504420349  0.8886485504420349  0.6341760687531064   T   T   T
  0.2227028991159301  0.8886485504420349  0.6341760687531064   T   T   T
  0.5549443845062996  0.8901112309873866  0.6317488253160519   T   T   T
  0.0000000000000000  0.0000000000000000  0.7226254477706533   T   T   T
  0.3362844319943719  0.9976400670388941  0.7231218186508528   T   T   T
  0.6660755009667341  0.9976400670388941  0.7231218186508528   T   T   T
  0.9976400670388941  0.3362844319943719  0.7231218186508528   T   T   T
  0.3333333333333357  0.3333333333333357  0.7232821203654183   T   T   T
  0.6660755009667341  0.3362844319943719  0.7231218186508528   T   T   T
  0.9976400670388941  0.6660755009667341  0.7231218186508528   T   T   T
  0.3362844319943719  0.6660755009667341  0.7231218186508528   T   T   T
  0.6666666666666643  0.6666666666666643  0.7154716051727448   T   T   T
