# Supplementary material for: When Are Dopant d‑States Free-Atom-Like? Periodic Trends and Confinement Effects in Single-Atom Alloys
Source: J Am Chem Soc. 2025 Oct 3;147(41):37079–88. doi: 10.1021/jacs.5c07771 (PMC12532207; doi:10.1021/jacs.5c07771)
Supplement: Supplementary file 2 [file ja5c07771_si_002.zip › archive/structures/POSCAR_Cu100_Pd-surf.vasp]

Cu-100_SAAs
   1.00000000000000
     7.6445533317179830    0.0000000000000000    0.0000000000000000
     0.0000000000000000    7.6445533317179830    0.0000000000000000
     0.0000000000000000    0.0000000000000000   24.0091924999999975
   Cu   Pd
    53     1
Selective dynamics
Direct
  0.1666666666666643  0.1666666666666643  0.3123803518173318   F   F   F
  0.5000000000000000  0.1666666666666643  0.3123803518173318   F   F   F
  0.8333333333333357  0.1666666666666643  0.3123803518173318   F   F   F
  0.1666666666666643  0.5000000000000000  0.3123803518173318   F   F   F
  0.5000000000000000  0.5000000000000000  0.3123803518173318   F   F   F
  0.8333333333333357  0.5000000000000000  0.3123803518173318   F   F   F
  0.1666666666666643  0.8333333333333357  0.3123803518173318   F   F   F
  0.5000000000000000  0.8333333333333357  0.3123803518173318   F   F   F
  0.8333333333333357  0.8333333333333357  0.3123803518173318   F   F   F
  0.0000000000000000  0.0000000000000000  0.3874282110903948   F   F   F
  0.3333333333333357  0.0000000000000000  0.3874282110903948   F   F   F
  0.6666666666666643  0.0000000000000000  0.3874282110903948   F   F   F
  0.0000000000000000  0.3333333333333357  0.3874282110903948   F   F   F
  0.3333333333333357  0.3333333333333357  0.3874282110903948   F   F   F
  0.6666666666666643  0.3333333333333357  0.3874282110903948   F   F   F
  0.0000000000000000  0.6666666666666643  0.3874282110903948   F   F   F
  0.3333333333333357  0.6666666666666643  0.3874282110903948   F   F   F
  0.6666666666666643  0.6666666666666643  0.3874282110903948   F   F   F
  0.1666666666666643  0.1666666666666643  0.4627920828433614   T   T   T
  0.5000396495576968  0.1666666666666643  0.4625348016024002   T   T   T
  0.8332936837756389  0.1666666666666643  0.4625348016024002   T   T   T
  0.1666666666666643  0.5000396495576968  0.4625348016024002   T   T   T
  0.4999673928765180  0.4999673928765180  0.4626599053453126   T   T   T
  0.8333659404568177  0.4999673928765180  0.4626599053453126   T   T   T
  0.1666666666666643  0.8332936837756389  0.4625348016024002   T   T   T
  0.4999673928765180  0.8333659404568177  0.4626599053453126   T   T   T
  0.8333659404568177  0.8333659404568177  0.4626599053453126   T   T   T
  0.9998380454403816  0.9998380454403816  0.5379814249544613   T   T   T
  0.3334952878929543  0.9998380454403816  0.5379814249544613   T   T   T
  0.6666666666666643  0.9998367456878836  0.5378432790407845   T   T   T
  0.9998380454403816  0.3334952878929543  0.5379814249544613   T   T   T
  0.3334952878929543  0.3334952878929543  0.5379814249544613   T   T   T
  0.6666666666666643  0.3334965876454523  0.5378432790407845   T   T   T
  0.9998367456878836  0.6666666666666643  0.5378432790407845   T   T   T
  0.3334965876454523  0.6666666666666643  0.5378432790407845   T   T   T
  0.6666666666666643  0.6666666666666643  0.5378132072931595   T   T   T
  0.1666666666666643  0.1666666666666643  0.6135030778591003   T   T   T
  0.4997350878707387  0.1666666666666643  0.6130595965202763   T   T   T
  0.8335982454625971  0.1666666666666643  0.6130595965202763   T   T   T
  0.1666666666666643  0.4997350878707387  0.6130595965202763   T   T   T
  0.4999989345324458  0.4999989345324458  0.6132199543362348   T   T   T
  0.8333343988008900  0.4999989345324458  0.6132199543362348   T   T   T
  0.1666666666666643  0.8335982454625971  0.6130595965202763   T   T   T
  0.4999989345324458  0.8333343988008900  0.6132199543362348   T   T   T
  0.8333343988008900  0.8333343988008900  0.6132199543362348   T   T   T
  0.9999067797424693  0.9999067797424693  0.6864612537866653   T   T   T
  0.3334265535908664  0.9999067797424693  0.6864612537866653   T   T   T
  0.6666666666666643  0.0048361641809928  0.6868213984654462   T   T   T
  0.9999067797424693  0.3334265535908664  0.6864612537866653   T   T   T
  0.3334265535908664  0.3334265535908664  0.6864612537866653   T   T   T
  0.6666666666666643  0.3284971691523429  0.6868213984654462   T   T   T
  0.0048361641809928  0.6666666666666643  0.6868213984654462   T   T   T
  0.3284971691523429  0.6666666666666643  0.6868213984654462   T   T   T
  0.6666666666666643  0.6666666666666643  0.6918217164029148   T   T   T
