# Supplementary material for: When Are Dopant d‑States Free-Atom-Like? Periodic Trends and Confinement Effects in Single-Atom Alloys
Source: J Am Chem Soc. 2025 Oct 3;147(41):37079–88. doi: 10.1021/jacs.5c07771 (PMC12532207; doi:10.1021/jacs.5c07771)
Supplement: Supplementary file 2 [file ja5c07771_si_002.zip › archive/structures/POSCAR_Ag100_Zr-surf.vasp]

Ag Zr
   1.00000000000000
     8.6592338850511492    0.0000000000000000    0.0000000000000000
     0.0000000000000000    8.6592338850511492    0.0000000000000000
     0.0000000000000000    0.0000000000000000   25.2050049999999999
   Ag   Zr
    53     1
Selective dynamics
Direct
  0.1666666666666643  0.1666666666666643  0.2975599489069722   F   F   F
  0.5000000000000000  0.1666666666666643  0.2975599489069722   F   F   F
  0.8333333333333357  0.1666666666666643  0.2975599489069722   F   F   F
  0.1666666666666643  0.5000000000000000  0.2975599489069722   F   F   F
  0.5000000000000000  0.5000000000000000  0.2975599489069722   F   F   F
  0.8333333333333357  0.5000000000000000  0.2975599489069722   F   F   F
  0.1666666666666643  0.8333333333333357  0.2975599489069722   F   F   F
  0.5000000000000000  0.8333333333333357  0.2975599489069722   F   F   F
  0.8333333333333357  0.8333333333333357  0.2975599489069722   F   F   F
  0.0000000000000000  0.0000000000000000  0.3785359693441848   F   F   F
  0.3333333333333357  0.0000000000000000  0.3785359693441848   F   F   F
  0.6666666666666643  0.0000000000000000  0.3785359693441848   F   F   F
  0.0000000000000000  0.3333333333333357  0.3785359693441848   F   F   F
  0.3333333333333357  0.3333333333333357  0.3785359693441848   F   F   F
  0.6666666666666643  0.3333333333333357  0.3785359693441848   F   F   F
  0.0000000000000000  0.6666666666666643  0.3785359693441848   F   F   F
  0.3333333333333357  0.6666666666666643  0.3785359693441848   F   F   F
  0.6666666666666643  0.6666666666666643  0.3785359693441848   F   F   F
  0.1666666666666643  0.1666666666666643  0.4593782825053568   T   T   T
  0.5002887736194430  0.1666666666666643  0.4601319034895616   T   T   T
  0.8330445597138927  0.1666666666666643  0.4601319034895616   T   T   T
  0.1666666666666643  0.5002887736194430  0.4601319034895616   T   T   T
  0.5002493191036563  0.5002493191036563  0.4604366465997948   T   T   T
  0.8330840142296794  0.5002493191036563  0.4604366465997948   T   T   T
  0.1666666666666643  0.8330445597138927  0.4601319034895616   T   T   T
  0.5002493191036563  0.8330840142296794  0.4604366465997948   T   T   T
  0.8330840142296794  0.8330840142296794  0.4604366465997948   T   T   T
  0.0009700144337017  0.0009700144337017  0.5415571196126792   T   T   T
  0.3323633188996339  0.0009700144337017  0.5415571196126792   T   T   T
  0.6666666666666643  0.0004018556996117  0.5420889720514511   T   T   T
  0.0009700144337017  0.3323633188996339  0.5415571196126792   T   T   T
  0.3323633188996339  0.3323633188996339  0.5415571196126792   T   T   T
  0.6666666666666643  0.3329314776337240  0.5420889720514511   T   T   T
  0.0004018556996117  0.6666666666666643  0.5420889720514511   T   T   T
  0.3329314776337240  0.6666666666666643  0.5420889720514511   T   T   T
  0.6666666666666643  0.6666666666666643  0.5425013728808252   T   T   T
  0.1666666666666643  0.1666666666666643  0.6252902990311761   T   T   T
  0.4984039094661607  0.1666666666666643  0.6234088516833939   T   T   T
  0.8349294238671751  0.1666666666666643  0.6234088516833939   T   T   T
  0.1666666666666643  0.4984039094661607  0.6234088516833939   T   T   T
  0.4993152522854460  0.4993152522854460  0.6234651952025035   T   T   T
  0.8340180810478897  0.4993152522854460  0.6234651952025035   T   T   T
  0.1666666666666643  0.8349294238671751  0.6234088516833939   T   T   T
  0.4993152522854460  0.8340180810478897  0.6234651952025035   T   T   T
  0.8340180810478897  0.8340180810478897  0.6234651952025035   T   T   T
  0.9982792004387072  0.9982792004387072  0.7053819596819941   T   T   T
  0.3350541328946284  0.9982792004387072  0.7053819596819941   T   T   T
  0.6666666666666643  0.0016636679813890  0.7047823369404090   T   T   T
  0.9982792004387072  0.3350541328946284  0.7053819596819941   T   T   T
  0.3350541328946284  0.3350541328946284  0.7053819596819941   T   T   T
  0.6666666666666643  0.3316696653519466  0.7047823369404090   T   T   T
  0.0016636679813890  0.6666666666666643  0.7047823369404090   T   T   T
  0.3316696653519466  0.6666666666666643  0.7047823369404090   T   T   T
  0.6666666666666643  0.6666666666666643  0.7044420788359240   T   T   T
