# Supplementary material for: When Are Dopant d‑States Free-Atom-Like? Periodic Trends and Confinement Effects in Single-Atom Alloys
Source: J Am Chem Soc. 2025 Oct 3;147(41):37079–88. doi: 10.1021/jacs.5c07771 (PMC12532207; doi:10.1021/jacs.5c07771)
Supplement: Supplementary file 2 [file ja5c07771_si_002.zip › archive/structures/POSCAR_Ag211_Ru-surf_low-spin.vasp]

Ag-211_SAAs
   1.00000000000000
     7.0702348605977736    0.0000000000000000    0.0000000000000000
     0.0000000000000000    8.6592338850511510    0.0000000000000000
     0.0000000000000000    0.0000000000000000   29.1649978744455964
   Ag   Ru   Ag
     1     1    52
Selective dynamics
Direct
  0.6657957191117418  0.1741027016318384  0.7403265770354039   T   T   T
  0.6551083233397321  0.4999999809329765  0.7330393384669875   T   T   T
  0.6657957634015830  0.8258972959718207  0.7403265389897840   T   T   T
  0.3364500959500347  0.0000000013925998  0.7154432385974943   T   T   T
  0.3337085897432104  0.3343798122116439  0.7149491829277608   T   T   T
  0.3337085872000358  0.6656201785330182  0.7149492082757405   T   T   T
  0.0040274809146510  0.1666939317279841  0.6890927690558399   T   T   T
  0.9989240091877534  0.5000000063027059  0.6899625128513449   T   T   T
  0.0040275517949340  0.8333060746035628  0.6890927453960956   T   T   T
  0.6718234562686121  0.0000000135088030  0.6578113889481827   T   T   T
  0.6715961383802522  0.3323600217313469  0.6551323322508296   T   T   T
  0.6715961354204296  0.6676399735192149  0.6551323357728478   T   T   T
  0.3330014564846167  0.1661890239766137  0.6295220770897103   T   T   T
  0.3334399593064248  0.5000000139764538  0.6296984475182654   T   T   T
  0.3330014874547729  0.8338109664121447  0.6295220709018849   T   T   T
  0.0008015518724207  0.0000000000303118  0.6010463087799920   T   T   T
  0.0024720320366072  0.3332977307010694  0.6007497119084420   T   T   T
  0.0024720193764338  0.6667022716045210  0.6007497066768224   T   T   T
  0.6669660592760494  0.1653065644502405  0.5715171433847814   T   T   T
  0.6677228499079888  0.5000000054061431  0.5708541472128275   T   T   T
  0.6669660646527120  0.8346934297143278  0.5715171316721381   T   T   T
  0.3324492972331612  0.0000000029107028  0.5434005128156940   T   T   T
  0.3335822918110054  0.3330723894955767  0.5436768232276137   T   T   T
  0.3335822875537247  0.6669276081887645  0.5436768154719971   T   T   T
  0.9996442465666391  0.1664687988791442  0.5145272055678802   T   T   T
  0.0006843086311363  0.4999999992012292  0.5143874312441099   T   T   T
  0.9996442456318277  0.8335312022205557  0.5145271997584189   T   T   T
  0.6661765404132041  0.0000000045163091  0.4855601633901401   T   T   T
  0.6669931603945329  0.3328844674405076  0.4858228213425164   T   T   T
  0.6669931624466443  0.6671155275878320  0.4858228088063115   T   T   T
  0.3334643334315288  0.1669983136055464  0.4574464507922258   T   T   T
  0.3339191447363490  0.4999999969876399  0.4574608133169491   T   T   T
  0.3334643342286796  0.8330016900216322  0.4574464578751432   T   T   T
  0.0010025800094411  0.0000000019906423  0.4283756855834540   T   T   T
  0.0009983116806822  0.3331454174771906  0.4283787326288220   T   T   T
  0.0009983176213311  0.6668545809557145  0.4283787276506814   T   T   T
  0.6666666666666643  0.1666666666666643  0.4000060584831076   F   F   F
  0.6666666666666643  0.5000000000000000  0.4000060584831076   F   F   F
  0.6666666666666643  0.8333333333333357  0.4000060584831076   F   F   F
  0.3333333333333357  0.0000000000000000  0.3714363609068485   F   F   F
  0.3333333333333357  0.3333333333333357  0.3714363609068485   F   F   F
  0.3333333333333357  0.6666666666666643  0.3714363609068485   F   F   F
  0.0000000000000000  0.1666666666666643  0.3428666633305966   F   F   F
  0.0000000000000000  0.5000000000000000  0.3428666633305966   F   F   F
  0.0000000000000000  0.8333333333333357  0.3428666633305966   F   F   F
  0.6666666666666643  0.0000000000000000  0.3142969657543446   F   F   F
  0.6666666666666643  0.3333333333333357  0.3142969657543446   F   F   F
  0.6666666666666643  0.6666666666666643  0.3142969657543446   F   F   F
  0.3333333333333357  0.1666666666666643  0.2857272681780856   F   F   F
  0.3333333333333357  0.5000000000000000  0.2857272681780856   F   F   F
  0.3333333333333357  0.8333333333333357  0.2857272681780856   F   F   F
  0.0000000000000000  0.0000000000000000  0.2571575706018336   F   F   F
  0.0000000000000000  0.3333333333333357  0.2571575706018336   F   F   F
  0.0000000000000000  0.6666666666666643  0.2571575706018336   F   F   F
