# Supplementary material for: When Are Dopant d‑States Free-Atom-Like? Periodic Trends and Confinement Effects in Single-Atom Alloys
Source: J Am Chem Soc. 2025 Oct 3;147(41):37079–88. doi: 10.1021/jacs.5c07771 (PMC12532207; doi:10.1021/jacs.5c07771)
Supplement: Supplementary file 2 [file ja5c07771_si_002.zip › archive/structures/POSCAR_Ag111_Nb-surf_high-spin.vasp]

Ag-111_SAAs
   1.00000000000000
     8.6592338850511492    0.0000000000000000    0.0000000000000000
     4.3296169425255746    7.4991165217653144    0.0000000000000000
     0.0000000000000000    0.0000000000000000   26.7837247676629531
   Ag   Nb
    53     1
Selective dynamics
Direct
  0.1111111111111143  0.1111111111111143  0.2800207986401873   F   F   F
  0.4444444444444429  0.1111111111111143  0.2800207986401873   F   F   F
  0.7777777777777786  0.1111111111111143  0.2800207986401873   F   F   F
  0.1111111111111143  0.4444444444444429  0.2800207986401873   F   F   F
  0.4444444444444429  0.4444444444444429  0.2800207986401873   F   F   F
  0.7777777777777786  0.4444444444444429  0.2800207986401873   F   F   F
  0.1111111111111143  0.7777777777777786  0.2800207986401873   F   F   F
  0.4444444444444429  0.7777777777777786  0.2800207986401873   F   F   F
  0.7777777777777786  0.7777777777777786  0.2800207986401873   F   F   F
  0.8888888888888857  0.2222222222222214  0.3680124791841166   F   F   F
  0.2222222222222214  0.2222222222222214  0.3680124791841166   F   F   F
  0.5555555555555571  0.2222222222222214  0.3680124791841166   F   F   F
  0.8888888888888857  0.5555555555555571  0.3680124791841166   F   F   F
  0.2222222222222214  0.5555555555555571  0.3680124791841166   F   F   F
  0.5555555555555571  0.5555555555555571  0.3680124791841166   F   F   F
  0.8888888888888857  0.8888888888888857  0.3680124791841166   F   F   F
  0.2222222222222214  0.8888888888888857  0.3680124791841166   F   F   F
  0.5555555555555571  0.8888888888888857  0.3680124791841166   F   F   F
  0.0000000000000000  0.0000000000000000  0.4566432320508298   T   T   T
  0.3329136399536452  0.0004001311317623  0.4563612539269073   T   T   T
  0.6666862289145996  0.0004001311317623  0.4563612539269073   T   T   T
  0.0004001311317623  0.3329136399536452  0.4563612539269073   T   T   T
  0.3333333333333357  0.3333333333333357  0.4560643658673769   T   T   T
  0.6666862289145996  0.3329136399536452  0.4563612539269073   T   T   T
  0.0004001311317623  0.6666862289145996  0.4563612539269073   T   T   T
  0.3329136399536452  0.6666862289145996  0.4563612539269073   T   T   T
  0.6666666666666643  0.6666666666666643  0.4562414620683271   T   T   T
  0.1111021548546489  0.1111021548546489  0.5456260651011533   T   T   T
  0.4442419022414512  0.1115161955170976  0.5448629986019355   T   T   T
  0.7777956902907022  0.1111021548546489  0.5456260651011533   T   T   T
  0.1115161955170976  0.4442419022414512  0.5448629986019355   T   T   T
  0.4442419022414512  0.4442419022414512  0.5448629986019355   T   T   T
  0.7779521400583036  0.4440957198833999  0.5446738844514272   T   T   T
  0.1111021548546489  0.7777956902907022  0.5456260651011533   T   T   T
  0.4440957198833999  0.7779521400583036  0.5446738844514272   T   T   T
  0.7779521400583036  0.7779521400583036  0.5446738844514272   T   T   T
  0.8888069230074791  0.2223861539850418  0.6339805036456951   T   T   T
  0.2223678985441850  0.2223678985441850  0.6336997659575161   T   T   T
  0.5552642029116299  0.2223678985441850  0.6336997659575161   T   T   T
  0.8891365646759013  0.5554317176620387  0.6326165894375109   T   T   T
  0.2223678985441850  0.5552642029116299  0.6336997659575161   T   T   T
  0.5554317176620387  0.5554317176620387  0.6326165894375109   T   T   T
  0.8888069230074791  0.8888069230074791  0.6339805036456951   T   T   T
  0.2223861539850418  0.8888069230074791  0.6339805036456951   T   T   T
  0.5554317176620387  0.8891365646759013  0.6326165894375109   T   T   T
  0.0000000000000000  0.0000000000000000  0.7228011748653245   T   T   T
  0.3347506817855006  0.9988537977502503  0.7227578842241300   T   T   T
  0.6663955204642562  0.9988537977502503  0.7227578842241300   T   T   T
  0.9988537977502503  0.3347506817855006  0.7227578842241300   T   T   T
  0.3333333333333357  0.3333333333333357  0.7228282504866215   T   T   T
  0.6663955204642562  0.3347506817855006  0.7227578842241300   T   T   T
  0.9988537977502503  0.6663955204642562  0.7227578842241300   T   T   T
  0.3347506817855006  0.6663955204642562  0.7227578842241300   T   T   T
  0.6666666666666643  0.6666666666666643  0.7190354754646364   T   T   T
