# Supplementary material for: When Are Dopant d‑States Free-Atom-Like? Periodic Trends and Confinement Effects in Single-Atom Alloys
Source: J Am Chem Soc. 2025 Oct 3;147(41):37079–88. doi: 10.1021/jacs.5c07771 (PMC12532207; doi:10.1021/jacs.5c07771)
Supplement: Supplementary file 2 [file ja5c07771_si_002.zip › archive/structures/POSCAR_Au100_Mo-surf_low-spin.vasp]

Au Mo
   1.00000000000000
     8.7416302098356926    0.0000000000000000    0.0000000000000000
     0.0000000000000000    8.7416302098356926    0.0000000000000000
     0.0000000000000000    0.0000000000000000   25.3021099999999990
   Au   Mo
    53     1
Selective dynamics
Direct
  0.1666666666666643  0.1666666666666643  0.2964179667229345   F   F   F
  0.5000000000000000  0.1666666666666643  0.2964179667229345   F   F   F
  0.8333333333333357  0.1666666666666643  0.2964179667229345   F   F   F
  0.1666666666666643  0.5000000000000000  0.2964179667229345   F   F   F
  0.5000000000000000  0.5000000000000000  0.2964179667229345   F   F   F
  0.8333333333333357  0.5000000000000000  0.2964179667229345   F   F   F
  0.1666666666666643  0.8333333333333357  0.2964179667229345   F   F   F
  0.5000000000000000  0.8333333333333357  0.2964179667229345   F   F   F
  0.8333333333333357  0.8333333333333357  0.2964179667229345   F   F   F
  0.0000000000000000  0.0000000000000000  0.3778507800337607   F   F   F
  0.3333333333333357  0.0000000000000000  0.3778507800337607   F   F   F
  0.6666666666666643  0.0000000000000000  0.3778507800337607   F   F   F
  0.0000000000000000  0.3333333333333357  0.3778507800337607   F   F   F
  0.3333333333333357  0.3333333333333357  0.3778507800337607   F   F   F
  0.6666666666666643  0.3333333333333357  0.3778507800337607   F   F   F
  0.0000000000000000  0.6666666666666643  0.3778507800337607   F   F   F
  0.3333333333333357  0.6666666666666643  0.3778507800337607   F   F   F
  0.6666666666666643  0.6666666666666643  0.3778507800337607   F   F   F
  0.1666666666666643  0.1666666666666643  0.4590055911064865   T   T   T
  0.4991681028298305  0.1666666666666643  0.4591766663668156   T   T   T
  0.8341652305035054  0.1666666666666643  0.4591766663668156   T   T   T
  0.1666666666666643  0.4991681028298305  0.4591766663668156   T   T   T
  0.4992953398501678  0.4992953398501678  0.4593038034999093   T   T   T
  0.8340379934831682  0.4992953398501678  0.4593038034999093   T   T   T
  0.1666666666666643  0.8341652305035054  0.4591766663668156   T   T   T
  0.4992953398501678  0.8340379934831682  0.4593038034999093   T   T   T
  0.8340379934831682  0.8340379934831682  0.4593038034999093   T   T   T
  0.0014841701328295  0.0014841701328295  0.5415293317520765   T   T   T
  0.3318491632005061  0.0014841701328295  0.5415293317520765   T   T   T
  0.6666666666666643  0.0021552521735728  0.5403805872869245   T   T   T
  0.0014841701328295  0.3318491632005061  0.5415293317520765   T   T   T
  0.3318491632005061  0.3318491632005061  0.5415293317520765   T   T   T
  0.6666666666666643  0.3311780811597630  0.5403805872869245   T   T   T
  0.0021552521735728  0.6666666666666643  0.5403805872869245   T   T   T
  0.3311780811597630  0.6666666666666643  0.5403805872869245   T   T   T
  0.6666666666666643  0.6666666666666643  0.5389301337555090   T   T   T
  0.1666666666666643  0.1666666666666643  0.6242685637585837   T   T   T
  0.5036128962800209  0.1666666666666643  0.6244126392207082   T   T   T
  0.8297204370533148  0.1666666666666643  0.6244126392207082   T   T   T
  0.1666666666666643  0.5036128962800209  0.6244126392207082   T   T   T
  0.4992137954644845  0.4992137954644845  0.6203036562890168   T   T   T
  0.8341195378688512  0.4992137954644845  0.6203036562890168   T   T   T
  0.1666666666666643  0.8297204370533148  0.6244126392207082   T   T   T
  0.4992137954644845  0.8341195378688512  0.6203036562890168   T   T   T
  0.8341195378688512  0.8341195378688512  0.6203036562890168   T   T   T
 -0.0009100134595642 -0.0009100134595642  0.7035423140556144   T   T   T
  0.3342433467929000 -0.0009100134595642  0.7035423140556144   T   T   T
  0.6666666666666643  0.9809846544404518  0.7060376536860850   T   T   T
 -0.0009100134595642  0.3342433467929000  0.7035423140556144   T   T   T
  0.3342433467929000  0.3342433467929000  0.7035423140556144   T   T   T
  0.6666666666666643  0.3523486788928841  0.7060376536860850   T   T   T
  0.9809846544404518  0.6666666666666643  0.7060376536860850   T   T   T
  0.3523486788928841  0.6666666666666643  0.7060376536860850   T   T   T
  0.6666666666666643  0.6666666666666643  0.6928410253588893   T   T   T
