# Supplementary material for: When Are Dopant d‑States Free-Atom-Like? Periodic Trends and Confinement Effects in Single-Atom Alloys
Source: J Am Chem Soc. 2025 Oct 3;147(41):37079–88. doi: 10.1021/jacs.5c07771 (PMC12532207; doi:10.1021/jacs.5c07771)
Supplement: Supplementary file 2 [file ja5c07771_si_002.zip › archive/structures/POSCAR_Cu211_Ag-surf.vasp]

Cu-211_SAAs
   1.00000000000000
     6.2417516580673897    0.0000000000000000    0.0000000000000000
     0.0000000000000000    7.6445533317179812    0.0000000000000000
     0.0000000000000000    0.0000000000000000   27.5051572843885097
   Cu   Ag   Cu
     1     1    52
Selective dynamics
Direct
  0.6598217804648601  0.1601452633838136  0.7223504607793405   T   T   T
  0.6794308167844441  0.5000000435263038  0.7320053474780084   T   T   T
  0.6598205591440244  0.8398548041067070  0.7223507341838740   T   T   T
  0.3289213951537041  0.0000001268069712  0.6988721289172198   T   T   T
  0.3322659404023892  0.3321152876175419  0.6990267891566995   T   T   T
  0.3322655444990533  0.6678846783429159  0.6990267329906972   T   T   T
  0.0008195150182507  0.1669592236998849  0.6748308994894046   T   T   T
  0.0086781522767240  0.4999999321709252  0.6730425610003630   T   T   T
  0.0008185350387090  0.8330408230728870  0.6748314257619172   T   T   T
  0.6696772406441333  0.9999998260345949  0.6451280062415058   T   T   T
  0.6707508316382520  0.3339295898250506  0.6461028184795264   T   T   T
  0.6707506020932665  0.6660704903461503  0.6461029471893749   T   T   T
  0.3311034133990245  0.1670065908089533  0.6194994105060143   T   T   T
  0.3338150733138830  0.4999999865304249  0.6192634871514288   T   T   T
  0.3311027774953603  0.8329934297772295  0.6194995429193196   T   T   T
 -0.0007817264587604  0.9999998614084536  0.5931216256046284   T   T   T
 -0.0007118485932688  0.3330284126862986  0.5928838397076057   T   T   T
 -0.0007121094373890  0.6669717154354992  0.5928839327438056   T   T   T
  0.6650779684557856  0.1670121696486543  0.5662682129359824   T   T   T
  0.6658208046743833  0.5000000461309868  0.5663561465586078   T   T   T
  0.6650776572494558  0.8329877400013731  0.5662682909497981   T   T   T
  0.3317858558213642  0.9999999426029224  0.5396610832786768   T   T   T
  0.3320415965997799  0.3333580170217192  0.5394585772397610   T   T   T
  0.3320413646470164  0.6666420274822588  0.5394586249417569   T   T   T
 -0.0011262800559004  0.1665803117106777  0.5127672787981286   T   T   T
 -0.0010466421392185  0.5000000391790252  0.5127065126355985   T   T   T
 -0.0011264726066278  0.8334196473335109  0.5127672914190874   T   T   T
  0.6658011505266132  0.9999999669569972  0.4863583097260696   T   T   T
  0.6660454072765961  0.3334151760874113  0.4862844336016223   T   T   T
  0.6660452538898590  0.6665848401870875  0.4862844584013048   T   T   T
  0.3329298669130522  0.1665375884104950  0.4595569540600749   T   T   T
  0.3329875730908028  0.5000000179333042  0.4595163465999231   T   T   T
  0.3329297741782353  0.8334623883631617  0.4595569512788595   T   T   T
 -0.0000014945118038  0.0000000029411262  0.4326430696167943   T   T   T
  0.0001237817327501  0.3333165799640534  0.4326379331824697   T   T   T
  0.0001237079147450  0.6666834208197104  0.4326379336089959   T   T   T
  0.6666666666666643  0.1666666666666643  0.4063960558745592   F   F   F
  0.6666666666666643  0.5000000000000000  0.4063960558745592   F   F   F
  0.6666666666666643  0.8333333333333357  0.4063960558745592   F   F   F
  0.3333333333333357  0.0000000000000000  0.3796520718387200   F   F   F
  0.3333333333333357  0.3333333333333357  0.3796520718387200   F   F   F
  0.3333333333333357  0.6666666666666643  0.3796520718387200   F   F   F
  0.0000000000000000  0.1666666666666643  0.3529080878028736   F   F   F
  0.0000000000000000  0.5000000000000000  0.3529080878028736   F   F   F
  0.0000000000000000  0.8333333333333357  0.3529080878028736   F   F   F
  0.6666666666666643  0.0000000000000000  0.3261641037670344   F   F   F
  0.6666666666666643  0.3333333333333357  0.3261641037670344   F   F   F
  0.6666666666666643  0.6666666666666643  0.3261641037670344   F   F   F
  0.3333333333333357  0.1666666666666643  0.2994201197311952   F   F   F
  0.3333333333333357  0.5000000000000000  0.2994201197311952   F   F   F
  0.3333333333333357  0.8333333333333357  0.2994201197311952   F   F   F
  0.0000000000000000  0.0000000000000000  0.2726761356953560   F   F   F
  0.0000000000000000  0.3333333333333357  0.2726761356953560   F   F   F
  0.0000000000000000  0.6666666666666643  0.2726761356953560   F   F   F
