# Supplementary material for: When Are Dopant d‑States Free-Atom-Like? Periodic Trends and Confinement Effects in Single-Atom Alloys
Source: J Am Chem Soc. 2025 Oct 3;147(41):37079–88. doi: 10.1021/jacs.5c07771 (PMC12532207; doi:10.1021/jacs.5c07771)
Supplement: Supplementary file 2 [file ja5c07771_si_002.zip › archive/structures/POSCAR_Ag211_Ru-surf_high-spin.vasp]

Ag-211_SAAs
   1.00000000000000
     7.0702348605977736    0.0000000000000000    0.0000000000000000
     0.0000000000000000    8.6592338850511510    0.0000000000000000
     0.0000000000000000    0.0000000000000000   29.1649978744455964
   Ag   Ru   Ag
     1     1    52
Selective dynamics
Direct
  0.6655555562840898  0.1722844079658723  0.7405518614006167   T   T   T
  0.6578941172041101  0.4999999995505630  0.7338125536208105   T   T   T
  0.6655556231977526  0.8277155880618765  0.7405518246172490   T   T   T
  0.3355131107913198 -0.0000000032944933  0.7153288517872410   T   T   T
  0.3332932705997403  0.3337938721820996  0.7152543687125131   T   T   T
  0.3332932781530024  0.6662061322635382  0.7152543783449679   T   T   T
  0.0035513147750674  0.1665374543759246  0.6888611518156540   T   T   T
  0.0011326687285754  0.5000000095091545  0.6895333833819527   T   T   T
  0.0035513792823893  0.8334625472947309  0.6888611172056464   T   T   T
  0.6715145979585082  0.0000000106719098  0.6575198658169760   T   T   T
  0.6719314559568175  0.3316630993092958  0.6554753847121459   T   T   T
  0.6719314574780050  0.6683368806215257  0.6554753644893513   T   T   T
  0.3329814686563407  0.1663113380330488  0.6294203625504180   T   T   T
  0.3338860249246175  0.5000000041596883  0.6296652885113466   T   T   T
  0.3329815149030504  0.8336886587509452  0.6294203480698970   T   T   T
  0.0010115208164301  0.0000000059665916  0.6009511908756247   T   T   T
  0.0025072686054771  0.3334737467210699  0.6007614166092561   T   T   T
  0.0025072824628139  0.6665262525438888  0.6007614095131639   T   T   T
  0.6671539237533799  0.1657844815455017  0.5715226659525378   T   T   T
  0.6678534093496459  0.4999999925958272  0.5711357332737237   T   T   T
  0.6671539441923460  0.8342155211505413  0.5715226489345158   T   T   T
  0.3330780757910851  0.0000000069762143  0.5433264088734270   T   T   T
  0.3338606717629161  0.3330969387500665  0.5436202339968069   T   T   T
  0.3338606858434070  0.6669030542980808  0.5436202230142380   T   T   T
  0.9999490558000226  0.1665785366777732  0.5145607611964801   T   T   T
  0.0012409663031769  0.4999999984875570  0.5144024245293605   T   T   T
  0.9999490725286064  0.8334214660437379  0.5145607544283488   T   T   T
  0.6669667110638205  0.0000000070304157  0.4856228987502583   T   T   T
  0.6672738956351145  0.3331702311208676  0.4858503458413070   T   T   T
  0.6672739087340015  0.6668297606962601  0.4858503398822011   T   T   T
  0.3336759352950171  0.1669156168551922  0.4573769255165336   T   T   T
  0.3342500667486560  0.4999999957157975  0.4574296338412936   T   T   T
  0.3336759446664607  0.8330843870444874  0.4573769265682177   T   T   T
  0.0011088674453244  0.0000000019415118  0.4283765928238024   T   T   T
  0.0009348560578837  0.3331701225584003  0.4284238631508373   T   T   T
  0.0009348651672223  0.6668298756003301  0.4284238590891055   T   T   T
  0.6666666666666643  0.1666666666666643  0.4000060584831076   F   F   F
  0.6666666666666643  0.5000000000000000  0.4000060584831076   F   F   F
  0.6666666666666643  0.8333333333333357  0.4000060584831076   F   F   F
  0.3333333333333357  0.0000000000000000  0.3714363609068485   F   F   F
  0.3333333333333357  0.3333333333333357  0.3714363609068485   F   F   F
  0.3333333333333357  0.6666666666666643  0.3714363609068485   F   F   F
  0.0000000000000000  0.1666666666666643  0.3428666633305966   F   F   F
  0.0000000000000000  0.5000000000000000  0.3428666633305966   F   F   F
  0.0000000000000000  0.8333333333333357  0.3428666633305966   F   F   F
  0.6666666666666643  0.0000000000000000  0.3142969657543446   F   F   F
  0.6666666666666643  0.3333333333333357  0.3142969657543446   F   F   F
  0.6666666666666643  0.6666666666666643  0.3142969657543446   F   F   F
  0.3333333333333357  0.1666666666666643  0.2857272681780856   F   F   F
  0.3333333333333357  0.5000000000000000  0.2857272681780856   F   F   F
  0.3333333333333357  0.8333333333333357  0.2857272681780856   F   F   F
  0.0000000000000000  0.0000000000000000  0.2571575706018336   F   F   F
  0.0000000000000000  0.3333333333333357  0.2571575706018336   F   F   F
  0.0000000000000000  0.6666666666666643  0.2571575706018336   F   F   F
