# Supplementary material for: When Are Dopant d‑States Free-Atom-Like? Periodic Trends and Confinement Effects in Single-Atom Alloys
Source: J Am Chem Soc. 2025 Oct 3;147(41):37079–88. doi: 10.1021/jacs.5c07771 (PMC12532207; doi:10.1021/jacs.5c07771)
Supplement: Supplementary file 2 [file ja5c07771_si_002.zip › archive/structures/POSCAR_Cu100_Rh-surf.vasp]

Cu-100_SAAs
   1.00000000000000
     7.6445533317179830    0.0000000000000000    0.0000000000000000
     0.0000000000000000    7.6445533317179830    0.0000000000000000
     0.0000000000000000    0.0000000000000000   24.0091924999999975
   Cu   Rh
    53     1
Selective dynamics
Direct
  0.1666666666666643  0.1666666666666643  0.3123803518173318   F   F   F
  0.5000000000000000  0.1666666666666643  0.3123803518173318   F   F   F
  0.8333333333333357  0.1666666666666643  0.3123803518173318   F   F   F
  0.1666666666666643  0.5000000000000000  0.3123803518173318   F   F   F
  0.5000000000000000  0.5000000000000000  0.3123803518173318   F   F   F
  0.8333333333333357  0.5000000000000000  0.3123803518173318   F   F   F
  0.1666666666666643  0.8333333333333357  0.3123803518173318   F   F   F
  0.5000000000000000  0.8333333333333357  0.3123803518173318   F   F   F
  0.8333333333333357  0.8333333333333357  0.3123803518173318   F   F   F
  0.0000000000000000  0.0000000000000000  0.3874282110903948   F   F   F
  0.3333333333333357  0.0000000000000000  0.3874282110903948   F   F   F
  0.6666666666666643  0.0000000000000000  0.3874282110903948   F   F   F
  0.0000000000000000  0.3333333333333357  0.3874282110903948   F   F   F
  0.3333333333333357  0.3333333333333357  0.3874282110903948   F   F   F
  0.6666666666666643  0.3333333333333357  0.3874282110903948   F   F   F
  0.0000000000000000  0.6666666666666643  0.3874282110903948   F   F   F
  0.3333333333333357  0.6666666666666643  0.3874282110903948   F   F   F
  0.6666666666666643  0.6666666666666643  0.3874282110903948   F   F   F
  0.1666666666666643  0.1666666666666643  0.4629473357483369   T   T   T
  0.4999419573331532  0.1666666666666643  0.4626140139504358   T   T   T
  0.8333913760001826  0.1666666666666643  0.4626140139504358   T   T   T
  0.1666666666666643  0.4999419573331532  0.4626140139504358   T   T   T
  0.5000583614544741  0.5000583614544741  0.4628454067403663   T   T   T
  0.8332749718788616  0.5000583614544741  0.4628454067403663   T   T   T
  0.1666666666666643  0.8333913760001826  0.4626140139504358   T   T   T
  0.5000583614544741  0.8332749718788616  0.4628454067403663   T   T   T
  0.8332749718788616  0.8332749718788616  0.4628454067403663   T   T   T
  0.0000816135820263  0.0000816135820263  0.5382409665699844   T   T   T
  0.3332517197513092  0.0000816135820263  0.5382409665699844   T   T   T
  0.6666666666666643  0.0000831524163962  0.5379916314740042   T   T   T
  0.0000816135820263  0.3332517197513092  0.5382409665699844   T   T   T
  0.3332517197513092  0.3332517197513092  0.5382409665699844   T   T   T
  0.6666666666666643  0.3332501809169395  0.5379916314740042   T   T   T
  0.0000831524163962  0.6666666666666643  0.5379916314740042   T   T   T
  0.3332501809169395  0.6666666666666643  0.5379916314740042   T   T   T
  0.6666666666666643  0.6666666666666643  0.5378999373241398   T   T   T
  0.1666666666666643  0.1666666666666643  0.6139080328866523   T   T   T
  0.5003041854897843  0.1666666666666643  0.6134725705700405   T   T   T
  0.8330291478435514  0.1666666666666643  0.6134725705700405   T   T   T
  0.1666666666666643  0.5003041854897843  0.6134725705700405   T   T   T
  0.4997767869190226  0.4997767869190226  0.6131187553086984   T   T   T
  0.8335565464143132  0.4997767869190226  0.6131187553086984   T   T   T
  0.1666666666666643  0.8330291478435514  0.6134725705700405   T   T   T
  0.4997767869190226  0.8335565464143132  0.6131187553086984   T   T   T
  0.8335565464143132  0.8335565464143132  0.6131187553086984   T   T   T
  0.0000103657705398  0.0000103657705398  0.6866671228558274   T   T   T
  0.3333229675627960  0.0000103657705398  0.6866671228558274   T   T   T
  0.6666666666666643  0.0029101848707446  0.6872961007293213   T   T   T
  0.0000103657705398  0.3333229675627960  0.6866671228558274   T   T   T
  0.3333229675627960  0.3333229675627960  0.6866671228558274   T   T   T
  0.6666666666666643  0.3304231484625911  0.6872961007293213   T   T   T
  0.0029101848707446  0.6666666666666643  0.6872961007293213   T   T   T
  0.3304231484625911  0.6666666666666643  0.6872961007293213   T   T   T
  0.6666666666666643  0.6666666666666643  0.6885972030735166   T   T   T
