# Supplementary material for: When Are Dopant d‑States Free-Atom-Like? Periodic Trends and Confinement Effects in Single-Atom Alloys
Source: J Am Chem Soc. 2025 Oct 3;147(41):37079–88. doi: 10.1021/jacs.5c07771 (PMC12532207; doi:10.1021/jacs.5c07771)
Supplement: Supplementary file 2 [file ja5c07771_si_002.zip › archive/structures/POSCAR_Cu111_Tc-surf_low-spin.vasp]

Cu-111_SAAs
   1.00000000000000
     7.6445533317179830    0.0000000000000000    0.0000000000000000
     3.8222766658589915    6.6203773858527413    0.0000000000000000
     0.0000000000000000    0.0000000000000000   25.4029194301123162
   Cu   Tc
    53     1
Selective dynamics
Direct
  0.1111111111111143  0.1111111111111143  0.2952416560086206   F   F   F
  0.4444444444444429  0.1111111111111143  0.2952416560086206   F   F   F
  0.7777777777777786  0.1111111111111143  0.2952416560086206   F   F   F
  0.1111111111111143  0.4444444444444429  0.2952416560086206   F   F   F
  0.4444444444444429  0.4444444444444429  0.2952416560086206   F   F   F
  0.7777777777777786  0.4444444444444429  0.2952416560086206   F   F   F
  0.1111111111111143  0.7777777777777786  0.2952416560086206   F   F   F
  0.4444444444444429  0.7777777777777786  0.2952416560086206   F   F   F
  0.7777777777777786  0.7777777777777786  0.2952416560086206   F   F   F
  0.8888888888888857  0.2222222222222214  0.3771449936051710   F   F   F
  0.2222222222222214  0.2222222222222214  0.3771449936051710   F   F   F
  0.5555555555555571  0.2222222222222214  0.3771449936051710   F   F   F
  0.8888888888888857  0.5555555555555571  0.3771449936051710   F   F   F
  0.2222222222222214  0.5555555555555571  0.3771449936051710   F   F   F
  0.5555555555555571  0.5555555555555571  0.3771449936051710   F   F   F
  0.8888888888888857  0.8888888888888857  0.3771449936051710   F   F   F
  0.2222222222222214  0.8888888888888857  0.3771449936051710   F   F   F
  0.5555555555555571  0.8888888888888857  0.3771449936051710   F   F   F
 -0.0000000000000000  0.0000000000000000  0.4591087690746807   T   T   T
  0.3329770692099259  0.0004073412196506  0.4588168022119692   T   T   T
  0.6666155895704234  0.0004073412196506  0.4588168022119692   T   T   T
  0.0004073412196506  0.3329770692099259  0.4588168022119692   T   T   T
  0.3333333333333357  0.3333333333333357  0.4585597217675629   T   T   T
  0.6666155895704234  0.3329770692099259  0.4588168022119692   T   T   T
  0.0004073412196506  0.6666155895704234  0.4588168022119692   T   T   T
  0.3329770692099259  0.6666155895704234  0.4588168022119692   T   T   T
  0.6666666666666643  0.6666666666666643  0.4586784712530770   T   T   T
  0.1111542053781165  0.1111542053781165  0.5414447692450297   T   T   T
  0.4441720644871497  0.1116558710257149  0.5407613046645422   T   T   T
  0.7776915892437812  0.1111542053781165  0.5414447692450297   T   T   T
  0.1116558710257149  0.4441720644871497  0.5407613046645422   T   T   T
  0.4441720644871497  0.4441720644871497  0.5407613046645422   T   T   T
  0.7781488970704609  0.4437022058590855  0.5403580747552863   T   T   T
  0.1111542053781165  0.7776915892437812  0.5414447692450297   T   T   T
  0.4437022058590855  0.7781488970704609  0.5403580747552863   T   T   T
  0.7781488970704609  0.7781488970704609  0.5403580747552863   T   T   T
  0.8887258454263647  0.2225483091472564  0.6232900600628748   T   T   T
  0.2221356355149056  0.2221356355149056  0.6230276207546890   T   T   T
  0.5557287289701818  0.2221356355149056  0.6230276207546890   T   T   T
  0.8894277653544167  0.5552861173227881  0.6215323041180084   T   T   T
  0.2221356355149056  0.5557287289701818  0.6230276207546890   T   T   T
  0.5552861173227881  0.5552861173227881  0.6215323041180084   T   T   T
  0.8887258454263647  0.8887258454263647  0.6232900600628748   T   T   T
  0.2225483091472564  0.8887258454263647  0.6232900600628748   T   T   T
  0.5552861173227881  0.8894277653544167  0.6215323041180084   T   T   T
 -0.0000000000000000  0.0000000000000000  0.7047560155818140   T   T   T
  0.3327322051685041  0.0014988263920850  0.7051376380307334   T   T   T
  0.6657689684393967  0.0014988263920850  0.7051376380307334   T   T   T
  0.0014988263920850  0.3327322051685041  0.7051376380307334   T   T   T
  0.3333333333333357  0.3333333333333357  0.7051945750273466   T   T   T
  0.6657689684393967  0.3327322051685041  0.7051376380307334   T   T   T
  0.0014988263920850  0.6657689684393967  0.7051376380307334   T   T   T
  0.3327322051685041  0.6657689684393967  0.7051376380307334   T   T   T
  0.6666666666666643  0.6666666666666643  0.7033359825966871   T   T   T
