# Supplementary material for: When Are Dopant d‑States Free-Atom-Like? Periodic Trends and Confinement Effects in Single-Atom Alloys
Source: J Am Chem Soc. 2025 Oct 3;147(41):37079–88. doi: 10.1021/jacs.5c07771 (PMC12532207; doi:10.1021/jacs.5c07771)
Supplement: Supplementary file 2 [file ja5c07771_si_002.zip › archive/structures/POSCAR_Cu211_Mo-surf_high-spin.vasp]

Cu-211_SAAs
   1.00000000000000
     6.2417516580673897    0.0000000000000000    0.0000000000000000
     0.0000000000000000    7.6445533317179812    0.0000000000000000
     0.0000000000000000    0.0000000000000000   27.5051572843885097
   Cu   Mo   Cu
     1     1    52
Selective dynamics
Direct
  0.6536400106525398  0.1611714915463416  0.7231433272526049   T   T   T
  0.6802429580448119  0.5000001690054239  0.7279422566646927   T   T   T
  0.6536391012643790  0.8388286109810642  0.7231432976461852   T   T   T
  0.3237352264977404  0.0000001774080842  0.6994973974955540   T   T   T
  0.3317868921809333  0.3343769899373104  0.7004276571510955   T   T   T
  0.3317862080962252  0.6656229519605283  0.7004278306570291   T   T   T
  0.9962445060985297  0.1679496315327725  0.6763342489359014   T   T   T
  0.0090603307668536  0.5000000108819086  0.6731511852339918   T   T   T
  0.9962438798792916  0.8320503345589642  0.6763347268597195   T   T   T
  0.6666052108028179  0.0000000020038789  0.6452833984864307   T   T   T
  0.6707345404360980  0.3335718356069058  0.6454056500082318   T   T   T
  0.6707344492857124  0.6664282670424632  0.6454056481613372   T   T   T
  0.3298455253705307  0.1671750487850391  0.6202615633020814   T   T   T
  0.3361581200035178  0.5000000782813250  0.6194474644891983   T   T   T
  0.3298450376682658  0.8328248858443572  0.6202617729446442   T   T   T
  0.9993441441818305  0.9999998269978110  0.5940618143357689   T   T   T
  0.0011852818943047  0.3325050132450162  0.5929324952955305   T   T   T
  0.0011852306516163  0.6674950818923286  0.5929324357280604   T   T   T
  0.6656038417847966  0.1663480975855460  0.5661124824205774   T   T   T
  0.6681410627760841  0.5000000052338255  0.5657533724097185   T   T   T
  0.6656036043517013  0.8336518898638974  0.5661124699849264   T   T   T
  0.3314258455159136  0.9999999218906324  0.5399935774436305   T   T   T
  0.3330892819485686  0.3329053512302398  0.5398550463810619   T   T   T
  0.3330892408422786  0.6670947048928488  0.5398550335768159   T   T   T
  0.9990107253925127  0.1662350864950649  0.5130414249988499   T   T   T
  0.0007250443119958  0.4999999775299129  0.5127505888221670   T   T   T
  0.9990106616076064  0.8337648823293300  0.5130413621237565   T   T   T
  0.6656273093720423  0.0000000209753995  0.4861365046772540   T   T   T
  0.6666477407343008  0.3332901778074899  0.4862477413045824   T   T   T
  0.6666477223493140  0.6667097770934534  0.4862477340294892   T   T   T
  0.3333472801477165  0.1667148052438637  0.4597569932635414   T   T   T
  0.3337821177145675  0.4999999935776679  0.4597035102273766   T   T   T
  0.3333472654285088  0.8332851807601618  0.4597569812750525   T   T   T
  0.0006943138413672  0.0000000060757058  0.4327339044074304   T   T   T
  0.0005764712093723  0.3332770023376084  0.4326923855743690   T   T   T
  0.0005764605047367  0.6667229704741834  0.4326923659753961   T   T   T
  0.6666666666666643  0.1666666666666643  0.4063960558745592   F   F   F
  0.6666666666666643  0.5000000000000000  0.4063960558745592   F   F   F
  0.6666666666666643  0.8333333333333357  0.4063960558745592   F   F   F
  0.3333333333333357  0.0000000000000000  0.3796520718387200   F   F   F
  0.3333333333333357  0.3333333333333357  0.3796520718387200   F   F   F
  0.3333333333333357  0.6666666666666643  0.3796520718387200   F   F   F
  0.0000000000000000  0.1666666666666643  0.3529080878028736   F   F   F
  0.0000000000000000  0.5000000000000000  0.3529080878028736   F   F   F
  0.0000000000000000  0.8333333333333357  0.3529080878028736   F   F   F
  0.6666666666666643  0.0000000000000000  0.3261641037670344   F   F   F
  0.6666666666666643  0.3333333333333357  0.3261641037670344   F   F   F
  0.6666666666666643  0.6666666666666643  0.3261641037670344   F   F   F
  0.3333333333333357  0.1666666666666643  0.2994201197311952   F   F   F
  0.3333333333333357  0.5000000000000000  0.2994201197311952   F   F   F
  0.3333333333333357  0.8333333333333357  0.2994201197311952   F   F   F
  0.0000000000000000  0.0000000000000000  0.2726761356953560   F   F   F
  0.0000000000000000  0.3333333333333357  0.2726761356953560   F   F   F
  0.0000000000000000  0.6666666666666643  0.2726761356953560   F   F   F
