# Supplementary material for: When Are Dopant d‑States Free-Atom-Like? Periodic Trends and Confinement Effects in Single-Atom Alloys
Source: J Am Chem Soc. 2025 Oct 3;147(41):37079–88. doi: 10.1021/jacs.5c07771 (PMC12532207; doi:10.1021/jacs.5c07771)
Supplement: Supplementary file 2 [file ja5c07771_si_002.zip › archive/structures/POSCAR_Ag111_Mo-surf_low-spin.vasp]

Ag-111_SAAs
   1.00000000000000
     8.6592338850511492    0.0000000000000000    0.0000000000000000
     4.3296169425255746    7.4991165217653144    0.0000000000000000
     0.0000000000000000    0.0000000000000000   26.7837247676629531
   Ag   Mo
    53     1
Selective dynamics
Direct
  0.1111111111111143  0.1111111111111143  0.2800207986401873   F   F   F
  0.4444444444444429  0.1111111111111143  0.2800207986401873   F   F   F
  0.7777777777777786  0.1111111111111143  0.2800207986401873   F   F   F
  0.1111111111111143  0.4444444444444429  0.2800207986401873   F   F   F
  0.4444444444444429  0.4444444444444429  0.2800207986401873   F   F   F
  0.7777777777777786  0.4444444444444429  0.2800207986401873   F   F   F
  0.1111111111111143  0.7777777777777786  0.2800207986401873   F   F   F
  0.4444444444444429  0.7777777777777786  0.2800207986401873   F   F   F
  0.7777777777777786  0.7777777777777786  0.2800207986401873   F   F   F
  0.8888888888888857  0.2222222222222214  0.3680124791841166   F   F   F
  0.2222222222222214  0.2222222222222214  0.3680124791841166   F   F   F
  0.5555555555555571  0.2222222222222214  0.3680124791841166   F   F   F
  0.8888888888888857  0.5555555555555571  0.3680124791841166   F   F   F
  0.2222222222222214  0.5555555555555571  0.3680124791841166   F   F   F
  0.5555555555555571  0.5555555555555571  0.3680124791841166   F   F   F
  0.8888888888888857  0.8888888888888857  0.3680124791841166   F   F   F
  0.2222222222222214  0.8888888888888857  0.3680124791841166   F   F   F
  0.5555555555555571  0.8888888888888857  0.3680124791841166   F   F   F
  0.0000000000000000  0.0000000000000000  0.4566627907521621   T   T   T
  0.3330009349795020  0.0004145664425863  0.4563828058625532   T   T   T
  0.6665844985779188  0.0004145664425863  0.4563828058625532   T   T   T
  0.0004145664425863  0.3330009349795020  0.4563828058625532   T   T   T
  0.3333333333333357  0.3333333333333357  0.4560953303976660   T   T   T
  0.6665844985779188  0.3330009349795020  0.4563828058625532   T   T   T
  0.0004145664425863  0.6665844985779188  0.4563828058625532   T   T   T
  0.3330009349795020  0.6665844985779188  0.4563828058625532   T   T   T
  0.6666666666666643  0.6666666666666643  0.4561322785149144   T   T   T
  0.1112137914193383  0.1112137914193383  0.5456261838378396   T   T   T
  0.4441407529234880  0.1117184941530098  0.5450483609885026   T   T   T
  0.7775724171613376  0.1112137914193383  0.5456261838378396   T   T   T
  0.1117184941530098  0.4441407529234880  0.5450483609885026   T   T   T
  0.4441407529234880  0.4441407529234880  0.5450483609885026   T   T   T
  0.7781081890468187  0.4437836219063698  0.5444501800152182   T   T   T
  0.1112137914193383  0.7775724171613376  0.5456261838378396   T   T   T
  0.4437836219063698  0.7781081890468187  0.5444501800152182   T   T   T
  0.7781081890468187  0.7781081890468187  0.5444501800152182   T   T   T
  0.8887611429386411  0.2224777141227037  0.6339233568018940   T   T   T
  0.2221867792852663  0.2221867792852663  0.6341459348356011   T   T   T
  0.5556264414294674  0.2221867792852663  0.6341459348356011   T   T   T
  0.8889809998135547  0.5555095000932297  0.6320373389911609   T   T   T
  0.2221867792852663  0.5556264414294674  0.6341459348356011   T   T   T
  0.5555095000932297  0.5555095000932297  0.6320373389911609   T   T   T
  0.8887611429386411  0.8887611429386411  0.6339233568018940   T   T   T
  0.2224777141227037  0.8887611429386411  0.6339233568018940   T   T   T
  0.5555095000932297  0.8889809998135547  0.6320373389911609   T   T   T
  0.0000000000000000  0.0000000000000000  0.7221575567649197   T   T   T
  0.3376864297825790  0.9961966978830006  0.7226081693575566   T   T   T
  0.6661168723344204  0.9961966978830006  0.7226081693575566   T   T   T
  0.9961966978830006  0.3376864297825790  0.7226081693575566   T   T   T
  0.3333333333333357  0.3333333333333357  0.7230780693686256   T   T   T
  0.6661168723344204  0.3376864297825790  0.7226081693575566   T   T   T
  0.9961966978830006  0.6661168723344204  0.7226081693575566   T   T   T
  0.3376864297825790  0.6661168723344204  0.7226081693575566   T   T   T
  0.6666666666666643  0.6666666666666643  0.7148739920502720   T   T   T
