# Supplementary material for: When Are Dopant d‑States Free-Atom-Like? Periodic Trends and Confinement Effects in Single-Atom Alloys
Source: J Am Chem Soc. 2025 Oct 3;147(41):37079–88. doi: 10.1021/jacs.5c07771 (PMC12532207; doi:10.1021/jacs.5c07771)
Supplement: Supplementary file 2 [file ja5c07771_si_002.zip › archive/structures/POSCAR_Cu100_Cd-surf.vasp]

Cu-100_SAAs
   1.00000000000000
     7.6445533317179830    0.0000000000000000    0.0000000000000000
     0.0000000000000000    7.6445533317179830    0.0000000000000000
     0.0000000000000000    0.0000000000000000   24.0091924999999975
   Cu   Cd
    53     1
Selective dynamics
Direct
  0.1666666666666643  0.1666666666666643  0.3123803518173318   F   F   F
  0.5000000000000000  0.1666666666666643  0.3123803518173318   F   F   F
  0.8333333333333357  0.1666666666666643  0.3123803518173318   F   F   F
  0.1666666666666643  0.5000000000000000  0.3123803518173318   F   F   F
  0.5000000000000000  0.5000000000000000  0.3123803518173318   F   F   F
  0.8333333333333357  0.5000000000000000  0.3123803518173318   F   F   F
  0.1666666666666643  0.8333333333333357  0.3123803518173318   F   F   F
  0.5000000000000000  0.8333333333333357  0.3123803518173318   F   F   F
  0.8333333333333357  0.8333333333333357  0.3123803518173318   F   F   F
  0.0000000000000000  0.0000000000000000  0.3874282110903948   F   F   F
  0.3333333333333357  0.0000000000000000  0.3874282110903948   F   F   F
  0.6666666666666643  0.0000000000000000  0.3874282110903948   F   F   F
  0.0000000000000000  0.3333333333333357  0.3874282110903948   F   F   F
  0.3333333333333357  0.3333333333333357  0.3874282110903948   F   F   F
  0.6666666666666643  0.3333333333333357  0.3874282110903948   F   F   F
  0.0000000000000000  0.6666666666666643  0.3874282110903948   F   F   F
  0.3333333333333357  0.6666666666666643  0.3874282110903948   F   F   F
  0.6666666666666643  0.6666666666666643  0.3874282110903948   F   F   F
  0.1666666666666643  0.1666666666666643  0.4621451438730863   T   T   T
  0.5002388112179760  0.1666666666666643  0.4625524029075833   T   T   T
  0.8330945221153597  0.1666666666666643  0.4625524029075833   T   T   T
  0.1666666666666643  0.5002388112179760  0.4625524029075833   T   T   T
  0.5001979933559804  0.5001979933559804  0.4625331594842898   T   T   T
  0.8331353399773553  0.5001979933559804  0.4625331594842898   T   T   T
  0.1666666666666643  0.8330945221153597  0.4625524029075833   T   T   T
  0.5001979933559804  0.8331353399773553  0.4625331594842898   T   T   T
  0.8331353399773553  0.8331353399773553  0.4625331594842898   T   T   T
  0.0003193069843351  0.0003193069843351  0.5372564200996478   T   T   T
  0.3330140263490006  0.0003193069843351  0.5372564200996478   T   T   T
  0.6666666666666643  0.9997162345529341  0.5376610756248126   T   T   T
  0.0003193069843351  0.3330140263490006  0.5372564200996478   T   T   T
  0.3330140263490006  0.3330140263490006  0.5372564200996478   T   T   T
  0.6666666666666643  0.3336170987804015  0.5376610756248126   T   T   T
  0.9997162345529341  0.6666666666666643  0.5376610756248126   T   T   T
  0.3336170987804015  0.6666666666666643  0.5376610756248126   T   T   T
  0.6666666666666643  0.6666666666666643  0.5382367113881097   T   T   T
  0.1666666666666643  0.1666666666666643  0.6129797491425938   T   T   T
  0.4988460724672562  0.1666666666666643  0.6122272915760667   T   T   T
  0.8344872608660795  0.1666666666666643  0.6122272915760667   T   T   T
  0.1666666666666643  0.4988460724672562  0.6122272915760667   T   T   T
  0.4999313939883744  0.4999313939883744  0.6128989212171448   T   T   T
  0.8334019393449614  0.4999313939883744  0.6128989212171448   T   T   T
  0.1666666666666643  0.8344872608660795  0.6122272915760667   T   T   T
  0.4999313939883744  0.8334019393449614  0.6128989212171448   T   T   T
  0.8334019393449614  0.8334019393449614  0.6128989212171448   T   T   T
  0.9995237537568118  0.9995237537568118  0.6862785961004078   T   T   T
  0.3338095795765241  0.9995237537568118  0.6862785961004078   T   T   T
  0.6666666666666643  0.0068428714448281  0.6858734329077724   T   T   T
  0.9995237537568118  0.3338095795765241  0.6862785961004078   T   T   T
  0.3338095795765241  0.3338095795765241  0.6862785961004078   T   T   T
  0.6666666666666643  0.3264904618885077  0.6858734329077724   T   T   T
  0.0068428714448281  0.6666666666666643  0.6858734329077724   T   T   T
  0.3264904618885077  0.6666666666666643  0.6858734329077724   T   T   T
  0.6666666666666643  0.6666666666666643  0.7060412302928927   T   T   T
