# Supplementary material for: When Are Dopant d‑States Free-Atom-Like? Periodic Trends and Confinement Effects in Single-Atom Alloys
Source: J Am Chem Soc. 2025 Oct 3;147(41):37079–88. doi: 10.1021/jacs.5c07771 (PMC12532207; doi:10.1021/jacs.5c07771)
Supplement: Supplementary file 2 [file ja5c07771_si_002.zip › archive/structures/POSCAR_Cu111_Ru-surf.vasp]

Cu-111_SAAs
   1.00000000000000
     7.6445533317179830    0.0000000000000000    0.0000000000000000
     3.8222766658589915    6.6203773858527413    0.0000000000000000
     0.0000000000000000    0.0000000000000000   25.4029194301123162
   Cu   Ru
    53     1
Selective dynamics
Direct
  0.1111111111111143  0.1111111111111143  0.2952416560086206   F   F   F
  0.4444444444444429  0.1111111111111143  0.2952416560086206   F   F   F
  0.7777777777777786  0.1111111111111143  0.2952416560086206   F   F   F
  0.1111111111111143  0.4444444444444429  0.2952416560086206   F   F   F
  0.4444444444444429  0.4444444444444429  0.2952416560086206   F   F   F
  0.7777777777777786  0.4444444444444429  0.2952416560086206   F   F   F
  0.1111111111111143  0.7777777777777786  0.2952416560086206   F   F   F
  0.4444444444444429  0.7777777777777786  0.2952416560086206   F   F   F
  0.7777777777777786  0.7777777777777786  0.2952416560086206   F   F   F
  0.8888888888888857  0.2222222222222214  0.3771449936051710   F   F   F
  0.2222222222222214  0.2222222222222214  0.3771449936051710   F   F   F
  0.5555555555555571  0.2222222222222214  0.3771449936051710   F   F   F
  0.8888888888888857  0.5555555555555571  0.3771449936051710   F   F   F
  0.2222222222222214  0.5555555555555571  0.3771449936051710   F   F   F
  0.5555555555555571  0.5555555555555571  0.3771449936051710   F   F   F
  0.8888888888888857  0.8888888888888857  0.3771449936051710   F   F   F
  0.2222222222222214  0.8888888888888857  0.3771449936051710   F   F   F
  0.5555555555555571  0.8888888888888857  0.3771449936051710   F   F   F
 -0.0000000000000000 -0.0000000000000000  0.4592849846642265   T   T   T
  0.3329226075116234  0.0005645764972869  0.4588222267846072   T   T   T
  0.6665128159910896  0.0005645764972869  0.4588222267846072   T   T   T
  0.0005645764972869  0.3329226075116234  0.4588222267846072   T   T   T
  0.3333333333333357  0.3333333333333357  0.4589031049817844   T   T   T
  0.6665128159910896  0.3329226075116234  0.4588222267846072   T   T   T
  0.0005645764972869  0.6665128159910896  0.4588222267846072   T   T   T
  0.3329226075116234  0.6665128159910896  0.4588222267846072   T   T   T
  0.6666666666666643  0.6666666666666643  0.4587633271855188   T   T   T
  0.1112455239553721  0.1112455239553721  0.5414296235212552   T   T   T
  0.4444264236837982  0.1111471526324035  0.5410190061466263   T   T   T
  0.7775089520892629  0.1112455239553721  0.5414296235212552   T   T   T
  0.1111471526324035  0.4444264236837982  0.5410190061466263   T   T   T
  0.4444264236837982  0.4444264236837982  0.5410190061466263   T   T   T
  0.7781469741218782  0.4437060517562436  0.5403772727509796   T   T   T
  0.1112455239553721  0.7775089520892629  0.5414296235212552   T   T   T
  0.4437060517562436  0.7781469741218782  0.5403772727509796   T   T   T
  0.7781469741218782  0.7781469741218782  0.5403772727509796   T   T   T
  0.8886945001716422  0.2226109996567085  0.6231407063971162   T   T   T
  0.2221024195084774  0.2221024195084774  0.6230677425483225   T   T   T
  0.5557951609830452  0.2221024195084774  0.6230677425483225   T   T   T
  0.8893566563673426  0.5553216718163286  0.6217256383044333   T   T   T
  0.2221024195084774  0.5557951609830452  0.6230677425483225   T   T   T
  0.5553216718163286  0.5553216718163286  0.6217256383044333   T   T   T
  0.8886945001716422  0.8886945001716422  0.6231407063971162   T   T   T
  0.2226109996567085  0.8886945001716422  0.6231407063971162   T   T   T
  0.5553216718163286  0.8893566563673426  0.6217256383044333   T   T   T
 -0.0000000000000000 -0.0000000000000000  0.7042984073099340   T   T   T
  0.3326129022228261  0.0014975374623296  0.7048995083604743   T   T   T
  0.6658895603148443  0.0014975374623296  0.7048995083604743   T   T   T
  0.0014975374623296  0.3326129022228261  0.7048995083604743   T   T   T
  0.3333333333333357  0.3333333333333357  0.7050142037732788   T   T   T
  0.6658895603148443  0.3326129022228261  0.7048995083604743   T   T   T
  0.0014975374623296  0.6658895603148443  0.7048995083604743   T   T   T
  0.3326129022228261  0.6658895603148443  0.7048995083604743   T   T   T
  0.6666666666666643  0.6666666666666643  0.7033723382601007   T   T   T
