# Supplementary material for: When Are Dopant d‑States Free-Atom-Like? Periodic Trends and Confinement Effects in Single-Atom Alloys
Source: J Am Chem Soc. 2025 Oct 3;147(41):37079–88. doi: 10.1021/jacs.5c07771 (PMC12532207; doi:10.1021/jacs.5c07771)
Supplement: Supplementary file 2 [file ja5c07771_si_002.zip › archive/structures/POSCAR_Cu211_Zr-surf.vasp]

Cu-211_SAAs
   1.00000000000000
     6.2417516580673897    0.0000000000000000    0.0000000000000000
     0.0000000000000000    7.6445533317179812    0.0000000000000000
     0.0000000000000000    0.0000000000000000   27.5051572843885097
   Cu   Zr   Cu
     1     1    52
Selective dynamics
Direct
  0.6457830724749983  0.1577469705259343  0.7230557529038268   T   T   T
  0.7009127405559460  0.4999999643536463  0.7321801567172604   T   T   T
  0.6457827526621817  0.8422531098983143  0.7230561649246916   T   T   T
  0.3154162738087289  0.0000000480331990  0.7001203395381742   T   T   T
  0.3316323359958497  0.3360708440558374  0.7014851990862232   T   T   T
  0.3316314788803587  0.6639294030632844  0.7014858728403239   T   T   T
  0.9914566434703784  0.1695265886863357  0.6774828571176669   T   T   T
  0.0154526722492770  0.5000003162527318  0.6713841293843171   T   T   T
  0.9914559929578766  0.8304735577991524  0.6774830051752059   T   T   T
  0.6643472631639978  0.9999997993488727  0.6444959764653935   T   T   T
  0.6706799221864358  0.3345967097744403  0.6460360646579081   T   T   T
  0.6706790514943543  0.6654034771563738  0.6460362420083228   T   T   T
  0.3293496300524326  0.1678137423089040  0.6209578621121148   T   T   T
  0.3409657509115030  0.5000001716922886  0.6189640003141473   T   T   T
  0.3293487890513874  0.8321858853484637  0.6209582069102940   T   T   T
  0.9993977613087699 -0.0000000771167783  0.5946921607249331   T   T   T
  0.0011170164687877  0.3316793133925726  0.5928429571916624   T   T   T
  0.0011166113306477  0.6683207281307132  0.5928428340996613   T   T   T
  0.6649624072497357  0.1665755556196920  0.5659183550744448   T   T   T
  0.6695812464942169  0.5000000048080728  0.5656106846122176   T   T   T
  0.6649619243047509  0.8334243681338597  0.5659183963190726   T   T   T
  0.3302812319360986  0.9999998436827349  0.5403469837544499   T   T   T
  0.3325535249251265  0.3325130889628541  0.5399347564584628   T   T   T
  0.3325533691797011  0.6674869505420501  0.5399347070017293   T   T   T
  0.9980475297355819  0.1661066521764482  0.5130920826648901   T   T   T
  0.0009301946325550  0.4999999568767431  0.5127157658807675   T   T   T
  0.9980472860555269  0.8338933352208989  0.5130920145565178   T   T   T
  0.6646003905525485 -0.0000000275177049  0.4860636353903898   T   T   T
  0.6659880702727630  0.3334253568515063  0.4862163034141675   T   T   T
  0.6659879891861438  0.6665746274758880  0.4862163317587180   T   T   T
  0.3329659122265232  0.1666167769206895  0.4597493583682072   T   T   T
  0.3333923636187019  0.4999999702331439  0.4597199068917178   T   T   T
  0.3329658312783120  0.8333831977030489  0.4597493215058076   T   T   T
  0.0004631299930022  0.0000000106698718  0.4328230735102251   T   T   T
  0.0005278001197194  0.3331619102222200  0.4327164962594767   T   T   T
  0.0005277644312880  0.6668380538054203  0.4327164740412092   T   T   T
  0.6666666666666643  0.1666666666666643  0.4063960558745592   F   F   F
  0.6666666666666643  0.5000000000000000  0.4063960558745592   F   F   F
  0.6666666666666643  0.8333333333333357  0.4063960558745592   F   F   F
  0.3333333333333357  0.0000000000000000  0.3796520718387200   F   F   F
  0.3333333333333357  0.3333333333333357  0.3796520718387200   F   F   F
  0.3333333333333357  0.6666666666666643  0.3796520718387200   F   F   F
  0.0000000000000000  0.1666666666666643  0.3529080878028736   F   F   F
  0.0000000000000000  0.5000000000000000  0.3529080878028736   F   F   F
  0.0000000000000000  0.8333333333333357  0.3529080878028736   F   F   F
  0.6666666666666643  0.0000000000000000  0.3261641037670344   F   F   F
  0.6666666666666643  0.3333333333333357  0.3261641037670344   F   F   F
  0.6666666666666643  0.6666666666666643  0.3261641037670344   F   F   F
  0.3333333333333357  0.1666666666666643  0.2994201197311952   F   F   F
  0.3333333333333357  0.5000000000000000  0.2994201197311952   F   F   F
  0.3333333333333357  0.8333333333333357  0.2994201197311952   F   F   F
  0.0000000000000000  0.0000000000000000  0.2726761356953560   F   F   F
  0.0000000000000000  0.3333333333333357  0.2726761356953560   F   F   F
  0.0000000000000000  0.6666666666666643  0.2726761356953560   F   F   F
