# Supplementary material for: When Are Dopant d‑States Free-Atom-Like? Periodic Trends and Confinement Effects in Single-Atom Alloys
Source: J Am Chem Soc. 2025 Oct 3;147(41):37079–88. doi: 10.1021/jacs.5c07771 (PMC12532207; doi:10.1021/jacs.5c07771)
Supplement: Supplementary file 2 [file ja5c07771_si_002.zip › archive/structures/POSCAR_Ag211_Pd-surf.vasp]

Ag-211_SAAs
   1.00000000000000
     7.0702348605977736    0.0000000000000000    0.0000000000000000
     0.0000000000000000    8.6592338850511510    0.0000000000000000
     0.0000000000000000    0.0000000000000000   29.1649978744455964
   Ag   Pd   Ag
     1     1    52
Selective dynamics
Direct
  0.6674417241979740  0.1705730272809077  0.7397626335639835   T   T   T
  0.6584878402292296  0.4999999952983286  0.7356116247038529   T   T   T
  0.6674417185062101  0.8294269734459435  0.7397626717533535   T   T   T
  0.3371365896067753 -0.0000000090680781  0.7147515768436511   T   T   T
  0.3344890542843448  0.3337524061343572  0.7146710483890063   T   T   T
  0.3344890571396794  0.6662476004860579  0.7146710625063127   T   T   T
  0.0054441377618786  0.1667609635646160  0.6883419035696310   T   T   T
  0.0015788424065777  0.5000000006159248  0.6893287941853037   T   T   T
  0.0054441475242176  0.8332390339461846  0.6883419021829359   T   T   T
  0.6734810858143053  0.9999999775904698  0.6573200759407701   T   T   T
  0.6717440834630674  0.3331336622884548  0.6560829270090156   T   T   T
  0.6717440897117246  0.6668663642927302  0.6560829437375367   T   T   T
  0.3331584200553780  0.1663944960430016  0.6291176689618394   T   T   T
  0.3320797863148320  0.5000000117778897  0.6293749240756047   T   T   T
  0.3331584166285417  0.8336054954971283  0.6291176627560575   T   T   T
  0.0008086076472204  0.9999999988324103  0.6006032883921029   T   T   T
  0.0012602947446278  0.3334535255623332  0.6006933824281568   T   T   T
  0.0012602778768307  0.6665464749532267  0.6006933851748240   T   T   T
  0.6665789931473346  0.1663815149922390  0.5717971127423558   T   T   T
  0.6665626785688644  0.5000000098597258  0.5713632400610147   T   T   T
  0.6665789884206077  0.8336184768225458  0.5717971062972054   T   T   T
  0.3328904934827263  0.0000000037659978  0.5432693454158058   T   T   T
  0.3331944073061983  0.3332169223871717  0.5434873597891341   T   T   T
  0.3331943968275511  0.6667830749461517  0.5434873547281844   T   T   T
  0.9996757178270991  0.1666071930150807  0.5144622033170125   T   T   T
  0.9999881342645093  0.5000000013166114  0.5143858097971105   T   T   T
  0.9996757128975453  0.8333928042936620  0.5144622010658986   T   T   T
  0.6666778767880763  0.0000000022945912  0.4859029306325593   T   T   T
  0.6668651308877016  0.3331493563266211  0.4858534892873899   T   T   T
  0.6668651324037157  0.6668506424347093  0.4858534833068289   T   T   T
  0.3333656304903829  0.1668329828283306  0.4573333098164781   T   T   T
  0.3336787816469460  0.4999999973730205  0.4574145933483998   T   T   T
  0.3333656270463967  0.8331670203595214  0.4573333121806629   T   T   T
  0.0004501160809184  0.0000000001836331  0.4283242228943813   T   T   T
  0.0005058253435411  0.3332449691424745  0.4284071641139259   T   T   T
  0.0005058303940963  0.6667550306293633  0.4284071607579720   T   T   T
  0.6666666666666643  0.1666666666666643  0.4000060584831076   F   F   F
  0.6666666666666643  0.5000000000000000  0.4000060584831076   F   F   F
  0.6666666666666643  0.8333333333333357  0.4000060584831076   F   F   F
  0.3333333333333357  0.0000000000000000  0.3714363609068485   F   F   F
  0.3333333333333357  0.3333333333333357  0.3714363609068485   F   F   F
  0.3333333333333357  0.6666666666666643  0.3714363609068485   F   F   F
  0.0000000000000000  0.1666666666666643  0.3428666633305966   F   F   F
  0.0000000000000000  0.5000000000000000  0.3428666633305966   F   F   F
  0.0000000000000000  0.8333333333333357  0.3428666633305966   F   F   F
  0.6666666666666643  0.0000000000000000  0.3142969657543446   F   F   F
  0.6666666666666643  0.3333333333333357  0.3142969657543446   F   F   F
  0.6666666666666643  0.6666666666666643  0.3142969657543446   F   F   F
  0.3333333333333357  0.1666666666666643  0.2857272681780856   F   F   F
  0.3333333333333357  0.5000000000000000  0.2857272681780856   F   F   F
  0.3333333333333357  0.8333333333333357  0.2857272681780856   F   F   F
  0.0000000000000000  0.0000000000000000  0.2571575706018336   F   F   F
  0.0000000000000000  0.3333333333333357  0.2571575706018336   F   F   F
  0.0000000000000000  0.6666666666666643  0.2571575706018336   F   F   F
