# Supplementary material for: When Are Dopant d‑States Free-Atom-Like? Periodic Trends and Confinement Effects in Single-Atom Alloys
Source: J Am Chem Soc. 2025 Oct 3;147(41):37079–88. doi: 10.1021/jacs.5c07771 (PMC12532207; doi:10.1021/jacs.5c07771)
Supplement: Supplementary file 2 [file ja5c07771_si_002.zip › archive/structures/POSCAR_Cu100_Ru-surf_low-spin.vasp]

Cu-100_SAAs
   1.00000000000000
     7.6445533317179830    0.0000000000000000    0.0000000000000000
     0.0000000000000000    7.6445533317179830    0.0000000000000000
     0.0000000000000000    0.0000000000000000   24.0091924999999975
   Cu   Ru
    53     1
Selective dynamics
Direct
  0.1666666666666643  0.1666666666666643  0.3123803518173318   F   F   F
  0.5000000000000000  0.1666666666666643  0.3123803518173318   F   F   F
  0.8333333333333357  0.1666666666666643  0.3123803518173318   F   F   F
  0.1666666666666643  0.5000000000000000  0.3123803518173318   F   F   F
  0.5000000000000000  0.5000000000000000  0.3123803518173318   F   F   F
  0.8333333333333357  0.5000000000000000  0.3123803518173318   F   F   F
  0.1666666666666643  0.8333333333333357  0.3123803518173318   F   F   F
  0.5000000000000000  0.8333333333333357  0.3123803518173318   F   F   F
  0.8333333333333357  0.8333333333333357  0.3123803518173318   F   F   F
  0.0000000000000000  0.0000000000000000  0.3874282110903948   F   F   F
  0.3333333333333357  0.0000000000000000  0.3874282110903948   F   F   F
  0.6666666666666643  0.0000000000000000  0.3874282110903948   F   F   F
  0.0000000000000000  0.3333333333333357  0.3874282110903948   F   F   F
  0.3333333333333357  0.3333333333333357  0.3874282110903948   F   F   F
  0.6666666666666643  0.3333333333333357  0.3874282110903948   F   F   F
  0.0000000000000000  0.6666666666666643  0.3874282110903948   F   F   F
  0.3333333333333357  0.6666666666666643  0.3874282110903948   F   F   F
  0.6666666666666643  0.6666666666666643  0.3874282110903948   F   F   F
  0.1666666666666643  0.1666666666666643  0.4626805888783060   T   T   T
  0.4998989369062407  0.1666666666666643  0.4625761464296214   T   T   T
  0.8334343964270949  0.1666666666666643  0.4625761464296214   T   T   T
  0.1666666666666643  0.4998989369062407  0.4625761464296214   T   T   T
  0.5001183766140748  0.5001183766140748  0.4628076894199612   T   T   T
  0.8332149567192609  0.5001183766140748  0.4628076894199612   T   T   T
  0.1666666666666643  0.8334343964270949  0.4625761464296214   T   T   T
  0.5001183766140748  0.8332149567192609  0.4628076894199612   T   T   T
  0.8332149567192609  0.8332149567192609  0.4628076894199612   T   T   T
  0.0003171672817175  0.0003171672817175  0.5379909444433854   T   T   T
  0.3330161660516182  0.0003171672817175  0.5379909444433854   T   T   T
  0.6666666666666643  0.0002683981304282  0.5379037978825186   T   T   T
  0.0003171672817175  0.3330161660516182  0.5379909444433854   T   T   T
  0.3330161660516182  0.3330161660516182  0.5379909444433854   T   T   T
  0.6666666666666643  0.3330649352029075  0.5379037978825186   T   T   T
  0.0002683981304282  0.6666666666666643  0.5379037978825186   T   T   T
  0.3330649352029075  0.6666666666666643  0.5379037978825186   T   T   T
  0.6666666666666643  0.6666666666666643  0.5377337356359413   T   T   T
  0.1666666666666643  0.1666666666666643  0.6138795225041508   T   T   T
  0.5002521657554707  0.1666666666666643  0.6133122814603905   T   T   T
  0.8330811675778650  0.1666666666666643  0.6133122814603905   T   T   T
  0.1666666666666643  0.5002521657554707  0.6133122814603905   T   T   T
  0.4996785536902022  0.4996785536902022  0.6127943403879043   T   T   T
  0.8336547796431335  0.4996785536902022  0.6127943403879043   T   T   T
  0.1666666666666643  0.8330811675778650  0.6133122814603905   T   T   T
  0.4996785536902022  0.8336547796431335  0.6127943403879043   T   T   T
  0.8336547796431335  0.8336547796431335  0.6127943403879043   T   T   T
  0.9997668670747158  0.9997668670747158  0.6866568119268431   T   T   T
  0.3335664662586199  0.9997668670747158  0.6866568119268431   T   T   T
  0.6666666666666643  0.0018328790483580  0.6871166291692216   T   T   T
  0.9997668670747158  0.3335664662586199  0.6866568119268431   T   T   T
  0.3335664662586199  0.3335664662586199  0.6866568119268431   T   T   T
  0.6666666666666643  0.3315004542849777  0.6871166291692216   T   T   T
  0.0018328790483580  0.6666666666666643  0.6871166291692216   T   T   T
  0.3315004542849777  0.6666666666666643  0.6871166291692216   T   T   T
  0.6666666666666643  0.6666666666666643  0.6877910301431688   T   T   T
