# Supplementary material for: When Are Dopant d‑States Free-Atom-Like? Periodic Trends and Confinement Effects in Single-Atom Alloys
Source: J Am Chem Soc. 2025 Oct 3;147(41):37079–88. doi: 10.1021/jacs.5c07771 (PMC12532207; doi:10.1021/jacs.5c07771)
Supplement: Supplementary file 2 [file ja5c07771_si_002.zip › archive/structures/POSCAR_Ag211_Mo-surf_high-spin.vasp]

Ag-211_SAAs
   1.00000000000000
     7.0702348605977736    0.0000000000000000    0.0000000000000000
     0.0000000000000000    8.6592338850511510    0.0000000000000000
     0.0000000000000000    0.0000000000000000   29.1649978744455964
   Ag   Mo   Ag
     1     1    52
Selective dynamics
Direct
  0.6628265163059606  0.1660688472814900  0.7401850870660632   T   T   T
  0.6708911184971205  0.4999999976253060  0.7404338093131029   T   T   T
  0.6628265580072709  0.8339311496126375  0.7401850313698263   T   T   T
  0.3312016958662018  0.0000000064397334  0.7148672755514561   T   T   T
  0.3339624526119016  0.3342197426712742  0.7154684033306360   T   T   T
  0.3339624506289164  0.6657802521313174  0.7154684240147110   T   T   T
  0.0016140726243276  0.1673106002951864  0.6889832648772449   T   T   T
  0.0066387034147205  0.5000000070727069  0.6877098453559728   T   T   T
  0.0016141620004209  0.8326893971359539  0.6889832395562292   T   T   T
  0.6702270463014277  0.0000000222730649  0.6566715683712766   T   T   T
  0.6725989354874877  0.3333636401204171  0.6563479869454019   T   T   T
  0.6725989438619476  0.6666363402572949  0.6563479758645528   T   T   T
  0.3320430808703521  0.1668264027287698  0.6292856260431694   T   T   T
  0.3357752208492524  0.5000000099605287  0.6289726960602969   T   T   T
  0.3320431268109835  0.8331735867669753  0.6292856190130625   T   T   T
  0.0005184600917397  0.0000000012817130  0.6009798092273206   T   T   T
  0.0020666291236834  0.3329516870359273  0.6002923101434536   T   T   T
  0.0020666365477112  0.6670483118199837  0.6002922967645885   T   T   T
  0.6663056333049265  0.1663516453847479  0.5715280443260897   T   T   T
  0.6679919337303707  0.4999999963780049  0.5712503670229139   T   T   T
  0.6663056456375301  0.8336483566563198  0.5715280342859452   T   T   T
  0.3321406479271676  0.0000000036140699  0.5432254406818100   T   T   T
  0.3334504543501119  0.3330013417784906  0.5432709876877958   T   T   T
  0.3334504697866654  0.6669986531148313  0.5432709768510740   T   T   T
  0.9995113629913750  0.1664299115938423  0.5143901462687076   T   T   T
  0.0004393227568799  0.4999999952341019  0.5141249530877275   T   T   T
  0.9995113658706347  0.8335700931597368  0.5143901373930894   T   T   T
  0.6665283149549642  0.0000000036574681  0.4857214944185775   T   T   T
  0.6671026199643401  0.3332932034000188  0.4857772082937707   T   T   T
  0.6671026341426022  0.6667067922817004  0.4857772032067076   T   T   T
  0.3334898143287569  0.1668167217690507  0.4572559353017170   T   T   T
  0.3339014457489548  0.4999999950324910  0.4572752555578715   T   T   T
  0.3334898201865991  0.8331832828648673  0.4572559362541563   T   T   T
  0.0007136467520447  0.0000000016994989  0.4283071818150549   T   T   T
  0.0005380957292901  0.3333149221498525  0.4282675759979190   T   T   T
  0.0005381009095283  0.6666850772266589  0.4282675731510462   T   T   T
  0.6666666666666643  0.1666666666666643  0.4000060584831076   F   F   F
  0.6666666666666643  0.5000000000000000  0.4000060584831076   F   F   F
  0.6666666666666643  0.8333333333333357  0.4000060584831076   F   F   F
  0.3333333333333357  0.0000000000000000  0.3714363609068485   F   F   F
  0.3333333333333357  0.3333333333333357  0.3714363609068485   F   F   F
  0.3333333333333357  0.6666666666666643  0.3714363609068485   F   F   F
  0.0000000000000000  0.1666666666666643  0.3428666633305966   F   F   F
  0.0000000000000000  0.5000000000000000  0.3428666633305966   F   F   F
  0.0000000000000000  0.8333333333333357  0.3428666633305966   F   F   F
  0.6666666666666643  0.0000000000000000  0.3142969657543446   F   F   F
  0.6666666666666643  0.3333333333333357  0.3142969657543446   F   F   F
  0.6666666666666643  0.6666666666666643  0.3142969657543446   F   F   F
  0.3333333333333357  0.1666666666666643  0.2857272681780856   F   F   F
  0.3333333333333357  0.5000000000000000  0.2857272681780856   F   F   F
  0.3333333333333357  0.8333333333333357  0.2857272681780856   F   F   F
  0.0000000000000000  0.0000000000000000  0.2571575706018336   F   F   F
  0.0000000000000000  0.3333333333333357  0.2571575706018336   F   F   F
  0.0000000000000000  0.6666666666666643  0.2571575706018336   F   F   F
