# Supplementary material for: When Are Dopant d‑States Free-Atom-Like? Periodic Trends and Confinement Effects in Single-Atom Alloys
Source: J Am Chem Soc. 2025 Oct 3;147(41):37079–88. doi: 10.1021/jacs.5c07771 (PMC12532207; doi:10.1021/jacs.5c07771)
Supplement: Supplementary file 2 [file ja5c07771_si_002.zip › archive/structures/POSCAR_Au100_Zr-surf.vasp]

Au Zr
   1.00000000000000
     8.7416302098356926    0.0000000000000000    0.0000000000000000
     0.0000000000000000    8.7416302098356926    0.0000000000000000
     0.0000000000000000    0.0000000000000000   25.3021099999999990
   Au   Zr
    53     1
Selective dynamics
Direct
  0.1666666666666643  0.1666666666666643  0.2964179667229345   F   F   F
  0.5000000000000000  0.1666666666666643  0.2964179667229345   F   F   F
  0.8333333333333357  0.1666666666666643  0.2964179667229345   F   F   F
  0.1666666666666643  0.5000000000000000  0.2964179667229345   F   F   F
  0.5000000000000000  0.5000000000000000  0.2964179667229345   F   F   F
  0.8333333333333357  0.5000000000000000  0.2964179667229345   F   F   F
  0.1666666666666643  0.8333333333333357  0.2964179667229345   F   F   F
  0.5000000000000000  0.8333333333333357  0.2964179667229345   F   F   F
  0.8333333333333357  0.8333333333333357  0.2964179667229345   F   F   F
  0.0000000000000000  0.0000000000000000  0.3778507800337607   F   F   F
  0.3333333333333357  0.0000000000000000  0.3778507800337607   F   F   F
  0.6666666666666643  0.0000000000000000  0.3778507800337607   F   F   F
  0.0000000000000000  0.3333333333333357  0.3778507800337607   F   F   F
  0.3333333333333357  0.3333333333333357  0.3778507800337607   F   F   F
  0.6666666666666643  0.3333333333333357  0.3778507800337607   F   F   F
  0.0000000000000000  0.6666666666666643  0.3778507800337607   F   F   F
  0.3333333333333357  0.6666666666666643  0.3778507800337607   F   F   F
  0.6666666666666643  0.6666666666666643  0.3778507800337607   F   F   F
  0.1666666666666643  0.1666666666666643  0.4583782208929304   T   T   T
  0.4998882850223169  0.1666666666666643  0.4591319990930336   T   T   T
  0.8334450483110118  0.1666666666666643  0.4591319990930336   T   T   T
  0.1666666666666643  0.4998882850223169  0.4591319990930336   T   T   T
  0.4993544396405966  0.4993544396405966  0.4594572733611172   T   T   T
  0.8339788936927390  0.4993544396405966  0.4594572733611172   T   T   T
  0.1666666666666643  0.8334450483110118  0.4591319990930336   T   T   T
  0.4993544396405966  0.8339788936927390  0.4594572733611172   T   T   T
  0.8339788936927390  0.8339788936927390  0.4594572733611172   T   T   T
  0.0020077126884855  0.0020077126884855  0.5410039340238990   T   T   T
  0.3313256206448503  0.0020077126884855  0.5410039340238990   T   T   T
  0.6666666666666643  0.0015430558108676  0.5408205195027913   T   T   T
  0.0020077126884855  0.3313256206448503  0.5410039340238990   T   T   T
  0.3313256206448503  0.3313256206448503  0.5410039340238990   T   T   T
  0.6666666666666643  0.3317902775224681  0.5408205195027913   T   T   T
  0.0015430558108676  0.6666666666666643  0.5408205195027913   T   T   T
  0.3317902775224681  0.6666666666666643  0.5408205195027913   T   T   T
  0.6666666666666643  0.6666666666666643  0.5397233049780130   T   T   T
  0.1666666666666643  0.1666666666666643  0.6253916803505130   T   T   T
  0.5010274165045103  0.1666666666666643  0.6231477414171763   T   T   T
  0.8323059168288254  0.1666666666666643  0.6231477414171763   T   T   T
  0.1666666666666643  0.5010274165045103  0.6231477414171763   T   T   T
  0.5005384531303844  0.5005384531303844  0.6216398761264142   T   T   T
  0.8327948802029513  0.5005384531303844  0.6216398761264142   T   T   T
  0.1666666666666643  0.8323059168288254  0.6231477414171763   T   T   T
  0.5005384531303844  0.8327948802029513  0.6216398761264142   T   T   T
  0.8327948802029513  0.8327948802029513  0.6216398761264142   T   T   T
  0.9968354896100502  0.9968354896100502  0.7039040541560486   T   T   T
  0.3364978437232855  0.9968354896100502  0.7039040541560486   T   T   T
  0.6666666666666643  0.9914162235565857  0.7065105334093041   T   T   T
  0.9968354896100502  0.3364978437232855  0.7039040541560486   T   T   T
  0.3364978437232855  0.3364978437232855  0.7039040541560486   T   T   T
  0.6666666666666643  0.3419171097767499  0.7065105334093041   T   T   T
  0.9914162235565857  0.6666666666666643  0.7065105334093041   T   T   T
  0.3419171097767499  0.6666666666666643  0.7065105334093041   T   T   T
  0.6666666666666643  0.6666666666666643  0.7000652166741100   T   T   T
