# Supplementary material for: When Are Dopant d‑States Free-Atom-Like? Periodic Trends and Confinement Effects in Single-Atom Alloys
Source: J Am Chem Soc. 2025 Oct 3;147(41):37079–88. doi: 10.1021/jacs.5c07771 (PMC12532207; doi:10.1021/jacs.5c07771)
Supplement: Supplementary file 2 [file ja5c07771_si_002.zip › archive/structures/POSCAR_Ag211_Cd-surf.vasp]

Ag-211_SAAs
   1.00000000000000
     7.0702348605977736    0.0000000000000000    0.0000000000000000
     0.0000000000000000    8.6592338850511510    0.0000000000000000
     0.0000000000000000    0.0000000000000000   29.1649978744455964
   Ag   Cd   Ag
     1     1    52
Selective dynamics
Direct
  0.6661966642631897  0.1657671330543573  0.7407186067030229   T   T   T
  0.6715009964165561  0.5000000037595235  0.7451862594560931   T   T   T
  0.6661967721141624  0.8342328627234912  0.7407185594572039   T   T   T
  0.3342814387583532  0.9999999972384845  0.7153218430488779   T   T   T
  0.3343142624581842  0.3331408119022197  0.7156568785812438   T   T   T
  0.3343142973578009  0.6668591860375906  0.7156568712085841   T   T   T
  0.0048323640711409  0.1662621255923520  0.6886368660589182   T   T   T
  0.0065861838041455  0.5000000042849364  0.6880265865816191   T   T   T
  0.0048324264330301  0.8337378635097241  0.6886368294755453   T   T   T
  0.6721566812465984  0.0000000189338444  0.6572818283815121   T   T   T
  0.6735870951756503  0.3332576130183278  0.6570888807209925   T   T   T
  0.6735871120165650  0.6667423728680880  0.6570888618347330   T   T   T
  0.3343332251711049  0.1670713838419497  0.6295221998825281   T   T   T
  0.3357050729403349  0.4999999970055851  0.6294059141088683   T   T   T
  0.3343332658716737  0.8329286172623015  0.6295221979342234   T   T   T
  0.0019385673731719  0.0000000033936801  0.6007618987182731   T   T   T
  0.0021575640381863  0.3332796646987887  0.6006087463048934   T   T   T
  0.0021575862002888  0.6667203305142203  0.6006087338594667   T   T   T
  0.6670567234776700  0.1660631579947729  0.5718246014046310   T   T   T
  0.6672222852165517  0.4999999925445259  0.5719286173886852   T   T   T
  0.6670567348860594  0.8339368491484066  0.5718245880982697   T   T   T
  0.3333481018054275  0.0000000004039990  0.5435301332089927   T   T   T
  0.3333964982843429  0.3332711952763719  0.5433811416492850   T   T   T
  0.3333965126076263  0.6667288041601592  0.5433811369950152   T   T   T
  0.0001187429649111  0.1666029960525204  0.5145780035354222   T   T   T
  0.0002774455018177  0.4999999971647946  0.5146173107877334   T   T   T
  0.0001187491053654  0.8333970079605353  0.5145779981343710   T   T   T
  0.6674028047928564  0.0000000062485099  0.4856550857490295   T   T   T
  0.6674066627114333  0.3332395255321492  0.4860120185336658   T   T   T
  0.6674066656782794  0.6667604694974254  0.4860120151068638   T   T   T
  0.3341372607858585  0.1666923559456582  0.4573853251009516   T   T   T
  0.3341125277433136  0.4999999976511855  0.4573018619659208   T   T   T
  0.3341372601684016  0.8333076476686863  0.4573853236745896   T   T   T
  0.0009507610329464  0.0000000047412900  0.4284493266651545   T   T   T
  0.0006172150770956  0.3332623619394665  0.4284987601524709   T   T   T
  0.0006172150891868  0.6667376336871980  0.4284987581563731   T   T   T
  0.6666666666666643  0.1666666666666643  0.4000060584831076   F   F   F
  0.6666666666666643  0.5000000000000000  0.4000060584831076   F   F   F
  0.6666666666666643  0.8333333333333357  0.4000060584831076   F   F   F
  0.3333333333333357  0.0000000000000000  0.3714363609068485   F   F   F
  0.3333333333333357  0.3333333333333357  0.3714363609068485   F   F   F
  0.3333333333333357  0.6666666666666643  0.3714363609068485   F   F   F
  0.0000000000000000  0.1666666666666643  0.3428666633305966   F   F   F
  0.0000000000000000  0.5000000000000000  0.3428666633305966   F   F   F
  0.0000000000000000  0.8333333333333357  0.3428666633305966   F   F   F
  0.6666666666666643  0.0000000000000000  0.3142969657543446   F   F   F
  0.6666666666666643  0.3333333333333357  0.3142969657543446   F   F   F
  0.6666666666666643  0.6666666666666643  0.3142969657543446   F   F   F
  0.3333333333333357  0.1666666666666643  0.2857272681780856   F   F   F
  0.3333333333333357  0.5000000000000000  0.2857272681780856   F   F   F
  0.3333333333333357  0.8333333333333357  0.2857272681780856   F   F   F
  0.0000000000000000  0.0000000000000000  0.2571575706018336   F   F   F
  0.0000000000000000  0.3333333333333357  0.2571575706018336   F   F   F
  0.0000000000000000  0.6666666666666643  0.2571575706018336   F   F   F
