# Supplementary material for: When Are Dopant d‑States Free-Atom-Like? Periodic Trends and Confinement Effects in Single-Atom Alloys
Source: J Am Chem Soc. 2025 Oct 3;147(41):37079–88. doi: 10.1021/jacs.5c07771 (PMC12532207; doi:10.1021/jacs.5c07771)
Supplement: Supplementary file 2 [file ja5c07771_si_002.zip › archive/structures/POSCAR_Ag211_Rh-surf.vasp]

Ag-211_SAAs
   1.00000000000000
     7.0702348605977736    0.0000000000000000    0.0000000000000000
     0.0000000000000000    8.6592338850511510    0.0000000000000000
     0.0000000000000000    0.0000000000000000   29.1649978744455964
   Ag   Rh   Ag
     1     1    52
Selective dynamics
Direct
  0.6664660988274643  0.1734893762415896  0.7400084517828676   T   T   T
  0.6542905627977962  0.4999999792070485  0.7335696582740530   T   T   T
  0.6664661955885163  0.8265106256717694  0.7400084051963304   T   T   T
  0.3373192559444094 -0.0000000035585028  0.7151991831454616   T   T   T
  0.3333978752845837  0.3341580670785938  0.7149496785277105   T   T   T
  0.3333978958868208  0.6658419348080765  0.7149496988304320   T   T   T
  0.0047972502561425  0.1666426907264741  0.6887990233144562   T   T   T
  0.9991231887846629  0.5000000061069186  0.6901026880255335   T   T   T
  0.0047973649227343  0.8333573145288578  0.6887989733469642   T   T   T
  0.6731130808019026  0.0000000165830201  0.6577516872986886   T   T   T
  0.6715213754838469  0.3330259400034271  0.6554821824708869   T   T   T
  0.6715214232938401  0.6669740470229154  0.6554821892900171   T   T   T
  0.3333438241616002  0.1663072855254764  0.6294322543008128   T   T   T
  0.3325157657321745  0.5000000163181225  0.6297985050313440   T   T   T
  0.3333438948498811  0.8336927013632460  0.6294322409610922   T   T   T
  0.0011786242065484  0.0000000078444178  0.6008594129158175   T   T   T
  0.0023368037881306  0.3334163435809180  0.6008548702632495   T   T   T
  0.0023368174415470  0.6665836533585154  0.6008548589981674   T   T   T
  0.6671817904629803  0.1658733880568685  0.5717018284029628   T   T   T
  0.6674814542041947  0.5000000050135260  0.5710353316359515   T   T   T
  0.6671818101983672  0.8341266044684447  0.5717018137496531   T   T   T
  0.3329824030149097  0.0000000057461713  0.5434294328967745   T   T   T
  0.3336493923921565  0.3331561205807179  0.5437123751056041   T   T   T
  0.3336494087464879  0.6668438746240701  0.5437123655021774   T   T   T
  0.9999042704993532  0.1665459686398194  0.5145734045877958   T   T   T
  0.0006695646831530  0.4999999971118272  0.5144904517967475   T   T   T
  0.9999042763183107  0.8334540353992498  0.5145733976343454   T   T   T
  0.6667375089154778  0.0000000065575672  0.4857745104872863   T   T   T
  0.6671385457513412  0.3330078687530046  0.4858358486963565   T   T   T
  0.6671385602043622  0.6669921233424319  0.4858358376513255   T   T   T
  0.3336281066786184  0.1668911096419242  0.4574638502441075   T   T   T
  0.3341399518187803  0.4999999944524585  0.4574970390643029   T   T   T
  0.3336281110468739  0.8331088959049791  0.4574638514592121   T   T   T
  0.0007891090677006  0.0000000024727020  0.4283735475106071   T   T   T
  0.0009227799634365  0.3333152060100329  0.4284537582188211   T   T   T
  0.0009227945552025  0.6666847919297865  0.4284537550460883   T   T   T
  0.6666666666666643  0.1666666666666643  0.4000060584831076   F   F   F
  0.6666666666666643  0.5000000000000000  0.4000060584831076   F   F   F
  0.6666666666666643  0.8333333333333357  0.4000060584831076   F   F   F
  0.3333333333333357  0.0000000000000000  0.3714363609068485   F   F   F
  0.3333333333333357  0.3333333333333357  0.3714363609068485   F   F   F
  0.3333333333333357  0.6666666666666643  0.3714363609068485   F   F   F
  0.0000000000000000  0.1666666666666643  0.3428666633305966   F   F   F
  0.0000000000000000  0.5000000000000000  0.3428666633305966   F   F   F
  0.0000000000000000  0.8333333333333357  0.3428666633305966   F   F   F
  0.6666666666666643  0.0000000000000000  0.3142969657543446   F   F   F
  0.6666666666666643  0.3333333333333357  0.3142969657543446   F   F   F
  0.6666666666666643  0.6666666666666643  0.3142969657543446   F   F   F
  0.3333333333333357  0.1666666666666643  0.2857272681780856   F   F   F
  0.3333333333333357  0.5000000000000000  0.2857272681780856   F   F   F
  0.3333333333333357  0.8333333333333357  0.2857272681780856   F   F   F
  0.0000000000000000  0.0000000000000000  0.2571575706018336   F   F   F
  0.0000000000000000  0.3333333333333357  0.2571575706018336   F   F   F
  0.0000000000000000  0.6666666666666643  0.2571575706018336   F   F   F
