# Supplementary material for: When Are Dopant d‑States Free-Atom-Like? Periodic Trends and Confinement Effects in Single-Atom Alloys
Source: J Am Chem Soc. 2025 Oct 3;147(41):37079–88. doi: 10.1021/jacs.5c07771 (PMC12532207; doi:10.1021/jacs.5c07771)
Supplement: Supplementary file 2 [file ja5c07771_si_002.zip › archive/structures/POSCAR_Ag100_Mo-surf_high-spin.vasp]

Ag Mo
   1.00000000000000
     8.6592338850511492    0.0000000000000000    0.0000000000000000
     0.0000000000000000    8.6592338850511492    0.0000000000000000
     0.0000000000000000    0.0000000000000000   25.2050049999999999
   Ag   Mo
    53     1
Selective dynamics
Direct
  0.1666666666666643  0.1666666666666643  0.2975599489069722   F   F   F
  0.5000000000000000  0.1666666666666643  0.2975599489069722   F   F   F
  0.8333333333333357  0.1666666666666643  0.2975599489069722   F   F   F
  0.1666666666666643  0.5000000000000000  0.2975599489069722   F   F   F
  0.5000000000000000  0.5000000000000000  0.2975599489069722   F   F   F
  0.8333333333333357  0.5000000000000000  0.2975599489069722   F   F   F
  0.1666666666666643  0.8333333333333357  0.2975599489069722   F   F   F
  0.5000000000000000  0.8333333333333357  0.2975599489069722   F   F   F
  0.8333333333333357  0.8333333333333357  0.2975599489069722   F   F   F
  0.0000000000000000  0.0000000000000000  0.3785359693441848   F   F   F
  0.3333333333333357  0.0000000000000000  0.3785359693441848   F   F   F
  0.6666666666666643  0.0000000000000000  0.3785359693441848   F   F   F
  0.0000000000000000  0.3333333333333357  0.3785359693441848   F   F   F
  0.3333333333333357  0.3333333333333357  0.3785359693441848   F   F   F
  0.6666666666666643  0.3333333333333357  0.3785359693441848   F   F   F
  0.0000000000000000  0.6666666666666643  0.3785359693441848   F   F   F
  0.3333333333333357  0.6666666666666643  0.3785359693441848   F   F   F
  0.6666666666666643  0.6666666666666643  0.3785359693441848   F   F   F
  0.1666666666666643  0.1666666666666643  0.4599929179703182   T   T   T
  0.5000449741808239  0.1666666666666643  0.4600650029153925   T   T   T
  0.8332883591525118  0.1666666666666643  0.4600650029153925   T   T   T
  0.1666666666666643  0.5000449741808239  0.4600650029153925   T   T   T
  0.5000817601867311  0.5000817601867311  0.4602651359101273   T   T   T
  0.8332515731466046  0.5000817601867311  0.4602651359101273   T   T   T
  0.1666666666666643  0.8332883591525118  0.4600650029153925   T   T   T
  0.5000817601867311  0.8332515731466046  0.4602651359101273   T   T   T
  0.8332515731466046  0.8332515731466046  0.4602651359101273   T   T   T
  0.0004048440702391  0.0004048440702391  0.5417840936026010   T   T   T
  0.3329284892630966  0.0004048440702391  0.5417840936026010   T   T   T
  0.6666666666666643  0.0001674185572114  0.5418913577109095   T   T   T
  0.0004048440702391  0.3329284892630966  0.5417840936026010   T   T   T
  0.3329284892630966  0.3329284892630966  0.5417840936026010   T   T   T
  0.6666666666666643  0.3331659147761243  0.5418913577109095   T   T   T
  0.0001674185572114  0.6666666666666643  0.5418913577109095   T   T   T
  0.3331659147761243  0.6666666666666643  0.5418913577109095   T   T   T
  0.6666666666666643  0.6666666666666643  0.5420417435434146   T   T   T
  0.1666666666666643  0.1666666666666643  0.6245306176689880   T   T   T
  0.4995338021756552  0.1666666666666643  0.6235891047143411   T   T   T
  0.8337995311576805  0.1666666666666643  0.6235891047143411   T   T   T
  0.1666666666666643  0.4995338021756552  0.6235891047143411   T   T   T
  0.4998718218327340  0.4998718218327340  0.6236444231410729   T   T   T
  0.8334615115006017  0.4998718218327340  0.6236444231410729   T   T   T
  0.1666666666666643  0.8337995311576805  0.6235891047143411   T   T   T
  0.4998718218327340  0.8334615115006017  0.6236444231410729   T   T   T
  0.8334615115006017  0.8334615115006017  0.6236444231410729   T   T   T
  0.9992604118402824  0.9992604118402824  0.7045333261772342   T   T   T
  0.3340729214930533  0.9992604118402824  0.7045333261772342   T   T   T
  0.6666666666666643  0.0007750197045127  0.7044551809113813   T   T   T
  0.9992604118402824  0.3340729214930533  0.7045333261772342   T   T   T
  0.3340729214930533  0.3340729214930533  0.7045333261772342   T   T   T
  0.6666666666666643  0.3325583136288230  0.7044551809113813   T   T   T
  0.0007750197045127  0.6666666666666643  0.7044551809113813   T   T   T
  0.3325583136288230  0.6666666666666643  0.7044551809113813   T   T   T
  0.6666666666666643  0.6666666666666643  0.7048223851329212   T   T   T
