# Supplementary material for: When Are Dopant d‑States Free-Atom-Like? Periodic Trends and Confinement Effects in Single-Atom Alloys
Source: J Am Chem Soc. 2025 Oct 3;147(41):37079–88. doi: 10.1021/jacs.5c07771 (PMC12532207; doi:10.1021/jacs.5c07771)
Supplement: Supplementary file 2 [file ja5c07771_si_002.zip › archive/structures/POSCAR_Cu111_Tc-surf_high-spin.vasp]

Cu-111_SAAs
   1.00000000000000
     7.6445533317179830    0.0000000000000000    0.0000000000000000
     3.8222766658589915    6.6203773858527413    0.0000000000000000
     0.0000000000000000    0.0000000000000000   25.4029194301123162
   Cu   Tc
    53     1
Selective dynamics
Direct
  0.1111111111111143  0.1111111111111143  0.2952416560086206   F   F   F
  0.4444444444444429  0.1111111111111143  0.2952416560086206   F   F   F
  0.7777777777777786  0.1111111111111143  0.2952416560086206   F   F   F
  0.1111111111111143  0.4444444444444429  0.2952416560086206   F   F   F
  0.4444444444444429  0.4444444444444429  0.2952416560086206   F   F   F
  0.7777777777777786  0.4444444444444429  0.2952416560086206   F   F   F
  0.1111111111111143  0.7777777777777786  0.2952416560086206   F   F   F
  0.4444444444444429  0.7777777777777786  0.2952416560086206   F   F   F
  0.7777777777777786  0.7777777777777786  0.2952416560086206   F   F   F
  0.8888888888888857  0.2222222222222214  0.3771449936051710   F   F   F
  0.2222222222222214  0.2222222222222214  0.3771449936051710   F   F   F
  0.5555555555555571  0.2222222222222214  0.3771449936051710   F   F   F
  0.8888888888888857  0.5555555555555571  0.3771449936051710   F   F   F
  0.2222222222222214  0.5555555555555571  0.3771449936051710   F   F   F
  0.5555555555555571  0.5555555555555571  0.3771449936051710   F   F   F
  0.8888888888888857  0.8888888888888857  0.3771449936051710   F   F   F
  0.2222222222222214  0.8888888888888857  0.3771449936051710   F   F   F
  0.5555555555555571  0.8888888888888857  0.3771449936051710   F   F   F
  0.0000000000000000  0.0000000000000000  0.4591073144657830   T   T   T
  0.3329904645225132  0.0004042814291517  0.4588134370733545   T   T   T
  0.6666052540483351  0.0004042814291517  0.4588134370733545   T   T   T
  0.0004042814291517  0.3329904645225132  0.4588134370733545   T   T   T
  0.3333333333333357  0.3333333333333357  0.4585829139526088   T   T   T
  0.6666052540483351  0.3329904645225132  0.4588134370733545   T   T   T
  0.0004042814291517  0.6666052540483351  0.4588134370733545   T   T   T
  0.3329904645225132  0.6666052540483351  0.4588134370733545   T   T   T
  0.6666666666666643  0.6666666666666643  0.4586802391118592   T   T   T
  0.1111415816240657  0.1111415816240657  0.5414369324643714   T   T   T
  0.4441665445425083  0.1116669109149905  0.5407687823593121   T   T   T
  0.7777168367518756  0.1111415816240657  0.5414369324643714   T   T   T
  0.1116669109149905  0.4441665445425083  0.5407687823593121   T   T   T
  0.4441665445425083  0.4441665445425083  0.5407687823593121   T   T   T
  0.7781736211126760  0.4436527577746482  0.5403657417083402   T   T   T
  0.1111415816240657  0.7777168367518756  0.5414369324643714   T   T   T
  0.4436527577746482  0.7781736211126760  0.5403657417083402   T   T   T
  0.7781736211126760  0.7781736211126760  0.5403657417083402   T   T   T
  0.8887321135513453  0.2225357728973025  0.6232942442048650   T   T   T
  0.2221474231157639  0.2221474231157639  0.6230206490079369   T   T   T
  0.5557051537684651  0.2221474231157639  0.6230206490079369   T   T   T
  0.8896714439125294  0.5551642780437317  0.6215109795630013   T   T   T
  0.2221474231157639  0.5557051537684651  0.6230206490079369   T   T   T
  0.5551642780437317  0.5551642780437317  0.6215109795630013   T   T   T
  0.8887321135513453  0.8887321135513453  0.6232942442048650   T   T   T
  0.2225357728973025  0.8887321135513453  0.6232942442048650   T   T   T
  0.5551642780437317  0.8896714439125294  0.6215109795630013   T   T   T
  0.0000000000000000  0.0000000000000000  0.7047527281365664   T   T   T
  0.3326159929029250  0.0015690130482427  0.7051586050368476   T   T   T
  0.6658149940488253  0.0015690130482427  0.7051586050368476   T   T   T
  0.0015690130482427  0.3326159929029250  0.7051586050368476   T   T   T
  0.3333333333333357  0.3333333333333357  0.7052025977595830   T   T   T
  0.6658149940488253  0.3326159929029250  0.7051586050368476   T   T   T
  0.0015690130482427  0.6658149940488253  0.7051586050368476   T   T   T
  0.3326159929029250  0.6658149940488253  0.7051586050368476   T   T   T
  0.6666666666666643  0.6666666666666643  0.7033902460387308   T   T   T
