# Supplementary material for: When Are Dopant d‑States Free-Atom-Like? Periodic Trends and Confinement Effects in Single-Atom Alloys
Source: J Am Chem Soc. 2025 Oct 3;147(41):37079–88. doi: 10.1021/jacs.5c07771 (PMC12532207; doi:10.1021/jacs.5c07771)
Supplement: Supplementary file 2 [file ja5c07771_si_002.zip › archive/structures/POSCAR_Cu100_Ru-surf_high-spin.vasp]

Cu-100_SAAs
   1.00000000000000
     7.6445533317179830    0.0000000000000000    0.0000000000000000
     0.0000000000000000    7.6445533317179830    0.0000000000000000
     0.0000000000000000    0.0000000000000000   24.0091924999999975
   Cu   Ru
    53     1
Selective dynamics
Direct
  0.1666666666666643  0.1666666666666643  0.3123803518173318   F   F   F
  0.5000000000000000  0.1666666666666643  0.3123803518173318   F   F   F
  0.8333333333333357  0.1666666666666643  0.3123803518173318   F   F   F
  0.1666666666666643  0.5000000000000000  0.3123803518173318   F   F   F
  0.5000000000000000  0.5000000000000000  0.3123803518173318   F   F   F
  0.8333333333333357  0.5000000000000000  0.3123803518173318   F   F   F
  0.1666666666666643  0.8333333333333357  0.3123803518173318   F   F   F
  0.5000000000000000  0.8333333333333357  0.3123803518173318   F   F   F
  0.8333333333333357  0.8333333333333357  0.3123803518173318   F   F   F
  0.0000000000000000  0.0000000000000000  0.3874282110903948   F   F   F
  0.3333333333333357  0.0000000000000000  0.3874282110903948   F   F   F
  0.6666666666666643  0.0000000000000000  0.3874282110903948   F   F   F
  0.0000000000000000  0.3333333333333357  0.3874282110903948   F   F   F
  0.3333333333333357  0.3333333333333357  0.3874282110903948   F   F   F
  0.6666666666666643  0.3333333333333357  0.3874282110903948   F   F   F
  0.0000000000000000  0.6666666666666643  0.3874282110903948   F   F   F
  0.3333333333333357  0.6666666666666643  0.3874282110903948   F   F   F
  0.6666666666666643  0.6666666666666643  0.3874282110903948   F   F   F
  0.1666666666666643  0.1666666666666643  0.4626811283591014   T   T   T
  0.4999191251851701  0.1666666666666643  0.4625768368438016   T   T   T
  0.8334142081481654  0.1666666666666643  0.4625768368438016   T   T   T
  0.1666666666666643  0.4999191251851701  0.4625768368438016   T   T   T
  0.5001015575435667  0.5001015575435667  0.4628045183861781   T   T   T
  0.8332317757897690  0.5001015575435667  0.4628045183861781   T   T   T
  0.1666666666666643  0.8334142081481654  0.4625768368438016   T   T   T
  0.5001015575435667  0.8332317757897690  0.4628045183861781   T   T   T
  0.8332317757897690  0.8332317757897690  0.4628045183861781   T   T   T
  0.0003042151115827  0.0003042151115827  0.5379839525347838   T   T   T
  0.3330291182217530  0.0003042151115827  0.5379839525347838   T   T   T
  0.6666666666666643  0.0002457442857798  0.5379021262815342   T   T   T
  0.0003042151115827  0.3330291182217530  0.5379839525347838   T   T   T
  0.3330291182217530  0.3330291182217530  0.5379839525347838   T   T   T
  0.6666666666666643  0.3330875890475559  0.5379021262815342   T   T   T
  0.0002457442857798  0.6666666666666643  0.5379021262815342   T   T   T
  0.3330875890475559  0.6666666666666643  0.5379021262815342   T   T   T
  0.6666666666666643  0.6666666666666643  0.5377218835031806   T   T   T
  0.1666666666666643  0.1666666666666643  0.6138825624843832   T   T   T
  0.5002575611765619  0.1666666666666643  0.6133076198629797   T   T   T
  0.8330757721567738  0.1666666666666643  0.6133076198629797   T   T   T
  0.1666666666666643  0.5002575611765619  0.6133076198629797   T   T   T
  0.4996414738507335  0.4996414738507335  0.6127901795978812   T   T   T
  0.8336918594826022  0.4996414738507335  0.6127901795978812   T   T   T
  0.1666666666666643  0.8330757721567738  0.6133076198629797   T   T   T
  0.4996414738507335  0.8336918594826022  0.6127901795978812   T   T   T
  0.8336918594826022  0.8336918594826022  0.6127901795978812   T   T   T
  0.9997697253906748  0.9997697253906748  0.6866501769260427   T   T   T
  0.3335636079426610  0.9997697253906748  0.6866501769260427   T   T   T
  0.6666666666666643  0.0018761430420857  0.6871132455074386   T   T   T
  0.9997697253906748  0.3335636079426610  0.6866501769260427   T   T   T
  0.3335636079426610  0.3335636079426610  0.6866501769260427   T   T   T
  0.6666666666666643  0.3314571902912500  0.6871132455074386   T   T   T
  0.0018761430420857  0.6666666666666643  0.6871132455074386   T   T   T
  0.3314571902912500  0.6666666666666643  0.6871132455074386   T   T   T
  0.6666666666666643  0.6666666666666643  0.6878119837909250   T   T   T
