# Supplementary material for: When Are Dopant d‑States Free-Atom-Like? Periodic Trends and Confinement Effects in Single-Atom Alloys
Source: J Am Chem Soc. 2025 Oct 3;147(41):37079–88. doi: 10.1021/jacs.5c07771 (PMC12532207; doi:10.1021/jacs.5c07771)
Supplement: Supplementary file 2 [file ja5c07771_si_002.zip › archive/structures/POSCAR_Cu100_Mo-surf_low-spin.vasp]

Cu-100_SAAs
   1.00000000000000
     7.6445533317179830    0.0000000000000000    0.0000000000000000
     0.0000000000000000    7.6445533317179830    0.0000000000000000
     0.0000000000000000    0.0000000000000000   24.0091924999999975
   Cu   Mo
    53     1
Selective dynamics
Direct
  0.1666666666666643  0.1666666666666643  0.3123803518173318   F   F   F
  0.5000000000000000  0.1666666666666643  0.3123803518173318   F   F   F
  0.8333333333333357  0.1666666666666643  0.3123803518173318   F   F   F
  0.1666666666666643  0.5000000000000000  0.3123803518173318   F   F   F
  0.5000000000000000  0.5000000000000000  0.3123803518173318   F   F   F
  0.8333333333333357  0.5000000000000000  0.3123803518173318   F   F   F
  0.1666666666666643  0.8333333333333357  0.3123803518173318   F   F   F
  0.5000000000000000  0.8333333333333357  0.3123803518173318   F   F   F
  0.8333333333333357  0.8333333333333357  0.3123803518173318   F   F   F
  0.0000000000000000  0.0000000000000000  0.3874282110903948   F   F   F
  0.3333333333333357  0.0000000000000000  0.3874282110903948   F   F   F
  0.6666666666666643  0.0000000000000000  0.3874282110903948   F   F   F
  0.0000000000000000  0.3333333333333357  0.3874282110903948   F   F   F
  0.3333333333333357  0.3333333333333357  0.3874282110903948   F   F   F
  0.6666666666666643  0.3333333333333357  0.3874282110903948   F   F   F
  0.0000000000000000  0.6666666666666643  0.3874282110903948   F   F   F
  0.3333333333333357  0.6666666666666643  0.3874282110903948   F   F   F
  0.6666666666666643  0.6666666666666643  0.3874282110903948   F   F   F
  0.1666666666666643  0.1666666666666643  0.4619535867131276   T   T   T
  0.5001437296416851  0.1666666666666643  0.4625164943746063   T   T   T
  0.8331896036916506  0.1666666666666643  0.4625164943746063   T   T   T
  0.1666666666666643  0.5001437296416851  0.4625164943746063   T   T   T
  0.5001431382787987  0.5001431382787987  0.4627587583719473   T   T   T
  0.8331901950545370  0.5001431382787987  0.4627587583719473   T   T   T
  0.1666666666666643  0.8331896036916506  0.4625164943746063   T   T   T
  0.5001431382787987  0.8331901950545370  0.4627587583719473   T   T   T
  0.8331901950545370  0.8331901950545370  0.4627587583719473   T   T   T
  0.0006525387415674  0.0006525387415674  0.5374117091833642   T   T   T
  0.3326807945917683  0.0006525387415674  0.5374117091833642   T   T   T
  0.6666666666666643  0.0004452966208665  0.5379127159494805   T   T   T
  0.0006525387415674  0.3326807945917683  0.5374117091833642   T   T   T
  0.3326807945917683  0.3326807945917683  0.5374117091833642   T   T   T
  0.6666666666666643  0.3328880367124691  0.5379127159494805   T   T   T
  0.0004452966208665  0.6666666666666643  0.5379127159494805   T   T   T
  0.3328880367124691  0.6666666666666643  0.5379127159494805   T   T   T
  0.6666666666666643  0.6666666666666643  0.5377383591301408   T   T   T
  0.1666666666666643  0.1666666666666643  0.6141337379488540   T   T   T
  0.4985573797681595  0.1666666666666643  0.6128422601457573   T   T   T
  0.8347759535651761  0.1666666666666643  0.6128422601457573   T   T   T
  0.1666666666666643  0.4985573797681595  0.6128422601457573   T   T   T
  0.4996833695888623  0.4996833695888623  0.6126953042901961   T   T   T
  0.8336499637444733  0.4996833695888623  0.6126953042901961   T   T   T
  0.1666666666666643  0.8347759535651761  0.6128422601457573   T   T   T
  0.4996833695888623  0.8336499637444733  0.6126953042901961   T   T   T
  0.8336499637444733  0.8336499637444733  0.6126953042901961   T   T   T
  0.9989341151834021  0.9989341151834021  0.6872250935135837   T   T   T
  0.3343992181499336  0.9989341151834021  0.6872250935135837   T   T   T
  0.6666666666666643  0.0032994112193502  0.6866881561931376   T   T   T
  0.9989341151834021  0.3343992181499336  0.6872250935135837   T   T   T
  0.3343992181499336  0.3343992181499336  0.6872250935135837   T   T   T
  0.6666666666666643  0.3300339221139855  0.6866881561931376   T   T   T
  0.0032994112193502  0.6666666666666643  0.6866881561931376   T   T   T
  0.3300339221139855  0.6666666666666643  0.6866881561931376   T   T   T
  0.6666666666666643  0.6666666666666643  0.6898551937565831   T   T   T
