# Supplementary material for: When Are Dopant d‑States Free-Atom-Like? Periodic Trends and Confinement Effects in Single-Atom Alloys
Source: J Am Chem Soc. 2025 Oct 3;147(41):37079–88. doi: 10.1021/jacs.5c07771 (PMC12532207; doi:10.1021/jacs.5c07771)
Supplement: Supplementary file 2 [file ja5c07771_si_002.zip › archive/structures/POSCAR_Cu111_Pd-bulk.vasp]

Cu-111_SAAs_bulk
   1.00000000000000
     7.6445533317179830    0.0000000000000000    0.0000000000000000
     3.8222766658589915    6.6203773858527413    0.0000000000000000
     0.0000000000000000    0.0000000000000000   25.4029194301123162
   Cu   Pd   Cu
    35     1    18
Selective dynamics
Direct
  0.1111111111111143  0.1111111111111143  0.2952416560086206   F   F   F
  0.4444444444444429  0.1111111111111143  0.2952416560086206   F   F   F
  0.7777777777777786  0.1111111111111143  0.2952416560086206   F   F   F
  0.1111111111111143  0.4444444444444429  0.2952416560086206   F   F   F
  0.4444444444444429  0.4444444444444429  0.2952416560086206   F   F   F
  0.7777777777777786  0.4444444444444429  0.2952416560086206   F   F   F
  0.1111111111111143  0.7777777777777786  0.2952416560086206   F   F   F
  0.4444444444444429  0.7777777777777786  0.2952416560086206   F   F   F
  0.7777777777777786  0.7777777777777786  0.2952416560086206   F   F   F
  0.8888888888888857  0.2222222222222214  0.3771449936051710   F   F   F
  0.2222222222222214  0.2222222222222214  0.3771449936051710   F   F   F
  0.5555555555555571  0.2222222222222214  0.3771449936051710   F   F   F
  0.8888888888888857  0.5555555555555571  0.3771449936051710   F   F   F
  0.2222222222222214  0.5555555555555571  0.3771449936051710   F   F   F
  0.5555555555555571  0.5555555555555571  0.3771449936051710   F   F   F
  0.8888888888888857  0.8888888888888857  0.3771449936051710   F   F   F
  0.2222222222222214  0.8888888888888857  0.3771449936051710   F   F   F
  0.5555555555555571  0.8888888888888857  0.3771449936051710   F   F   F
 -0.0000015403305731 -0.0000015403305731  0.4590995197579398   T   T   T
  0.3333364139944819 -0.0000015403305731  0.4590995197579398   T   T   T
  0.6652827990233284  0.0027677352866718  0.4580000470148241   T   T   T
 -0.0000015403305731  0.3333364139944819  0.4590995197579398   T   T   T
  0.3332474658281408  0.3332474658281408  0.4588530846601396   T   T   T
  0.6668384016770541  0.3332474658281408  0.4588530846601396   T   T   T
  0.0027677352866718  0.6652827990233284  0.4580000470148241   T   T   T
  0.3332474658281408  0.6668384016770541  0.4588530846601396   T   T   T
  0.6652827990233284  0.6652827990233284  0.4580000470148241   T   T   T
  0.1111111111111143  0.1111111111111143  0.5415784570115253   T   T   T
  0.4403032613682952  0.1150032193245504  0.5417535062697905   T   T   T
  0.7780268526404901  0.1150032193245504  0.5417535062697905   T   T   T
  0.1150032193245504  0.4403032613682952  0.5417535062697905   T   T   T
  0.4444444444444429  0.4444444444444429  0.5415234088040061   T   T   T
  0.7780268526404901  0.4403032613682952  0.5417535062697905   T   T   T
  0.1150032193245504  0.7780268526404901  0.5417535062697905   T   T   T
  0.4403032613682952  0.7780268526404901  0.5417535062697905   T   T   T
  0.7777777777777786  0.7777777777777786  0.5418246049977660   T   T   T
  0.8894485650462914  0.2219423841435187  0.6239014838388462   T   T   T
  0.2219423841435187  0.2219423841435187  0.6239014838388462   T   T   T
  0.5556816244122238  0.2219700845088883  0.6233678310575839   T   T   T
  0.8901582963922149  0.5530167405488986  0.6251536475991878   T   T   T
  0.2219700845088883  0.5556816244122238  0.6233678310575839   T   T   T
  0.5556816244122238  0.5556816244122238  0.6233678310575839   T   T   T
  0.8901582963922149  0.8901582963922149  0.6251536475991878   T   T   T
  0.2219423841435187  0.8894485650462914  0.6239014838388462   T   T   T
  0.5530167405488986  0.8901582963922149  0.6251536475991878   T   T   T
  0.0003621339614011  0.0003621339614011  0.7057971765290495   T   T   T
  0.3326090654105335  0.0003621339614011  0.7057971765290495   T   T   T
  0.6664933283338326  0.0003466766656636  0.7058353852309680   T   T   T
  0.0003621339614011  0.3326090654105335  0.7057971765290495   T   T   T
  0.3335313335185442  0.3335313335185442  0.7048882993199219   T   T   T
  0.6662706662962543  0.3335313335185442  0.7048882993199219   T   T   T
  0.0003466766656636  0.6664933283338326  0.7058353852309680   T   T   T
  0.3335313335185442  0.6662706662962543  0.7048882993199219   T   T   T
  0.6664933283338326  0.6664933283338326  0.7058353852309680   T   T   T
