# Supplementary material for: When Are Dopant d‑States Free-Atom-Like? Periodic Trends and Confinement Effects in Single-Atom Alloys
Source: J Am Chem Soc. 2025 Oct 3;147(41):37079–88. doi: 10.1021/jacs.5c07771 (PMC12532207; doi:10.1021/jacs.5c07771)
Supplement: Supplementary file 2 [file ja5c07771_si_002.zip › archive/structures/POSCAR_Cu111_Rh-bulk.vasp]

Cu-111_SAAs_bulk
   1.00000000000000
     7.6445533317179830    0.0000000000000000    0.0000000000000000
     3.8222766658589915    6.6203773858527413    0.0000000000000000
     0.0000000000000000    0.0000000000000000   25.4029194301123162
   Cu   Rh   Cu
    35     1    18
Selective dynamics
Direct
  0.1111111111111143  0.1111111111111143  0.2952416560086206   F   F   F
  0.4444444444444429  0.1111111111111143  0.2952416560086206   F   F   F
  0.7777777777777786  0.1111111111111143  0.2952416560086206   F   F   F
  0.1111111111111143  0.4444444444444429  0.2952416560086206   F   F   F
  0.4444444444444429  0.4444444444444429  0.2952416560086206   F   F   F
  0.7777777777777786  0.4444444444444429  0.2952416560086206   F   F   F
  0.1111111111111143  0.7777777777777786  0.2952416560086206   F   F   F
  0.4444444444444429  0.7777777777777786  0.2952416560086206   F   F   F
  0.7777777777777786  0.7777777777777786  0.2952416560086206   F   F   F
  0.8888888888888857  0.2222222222222214  0.3771449936051710   F   F   F
  0.2222222222222214  0.2222222222222214  0.3771449936051710   F   F   F
  0.5555555555555571  0.2222222222222214  0.3771449936051710   F   F   F
  0.8888888888888857  0.5555555555555571  0.3771449936051710   F   F   F
  0.2222222222222214  0.5555555555555571  0.3771449936051710   F   F   F
  0.5555555555555571  0.5555555555555571  0.3771449936051710   F   F   F
  0.8888888888888857  0.8888888888888857  0.3771449936051710   F   F   F
  0.2222222222222214  0.8888888888888857  0.3771449936051710   F   F   F
  0.5555555555555571  0.8888888888888857  0.3771449936051710   F   F   F
 -0.0000194920201587 -0.0000194920201587  0.4589259521186078   T   T   T
  0.3333723173736602 -0.0000194920201587  0.4589259521186078   T   T   T
  0.6655326884894370  0.0022679563544546  0.4581493231212338   T   T   T
 -0.0000194920201587  0.3333723173736602  0.4589259521186078   T   T   T
  0.3330858491221188  0.3330858491221188  0.4587657408548330   T   T   T
  0.6671616350890910  0.3330858491221188  0.4587657408548330   T   T   T
  0.0022679563544546  0.6655326884894370  0.4581493231212338   T   T   T
  0.3330858491221188  0.6671616350890910  0.4587657408548330   T   T   T
  0.6655326884894370  0.6655326884894370  0.4581493231212338   T   T   T
  0.1111111111111143  0.1111111111111143  0.5408752007927047   T   T   T
  0.4414903474881748  0.1138366439845827  0.5412543760089619   T   T   T
  0.7780063418605782  0.1138366439845827  0.5412543760089619   T   T   T
  0.1138366439845827  0.4414903474881748  0.5412543760089619   T   T   T
  0.4444444444444429  0.4444444444444429  0.5408857541192444   T   T   T
  0.7780063418605782  0.4414903474881748  0.5412543760089619   T   T   T
  0.1138366439845827  0.7780063418605782  0.5412543760089619   T   T   T
  0.4414903474881748  0.7780063418605782  0.5412543760089619   T   T   T
  0.7777777777777786  0.7777777777777786  0.5408866895711004   T   T   T
  0.8894164941687570  0.2219584195822893  0.6229686533124674   T   T   T
  0.2219584195822893  0.2219584195822893  0.6229686533124674   T   T   T
  0.5554780024647969  0.2223773284037344  0.6226797675897598   T   T   T
  0.8894073491628537  0.5545186350076212  0.6239755130869126   T   T   T
  0.2223773284037344  0.5554780024647969  0.6226797675897598   T   T   T
  0.5554780024647969  0.5554780024647969  0.6226797675897598   T   T   T
  0.8894073491628537  0.8894073491628537  0.6239755130869126   T   T   T
  0.2219584195822893  0.8894164941687570  0.6229686533124674   T   T   T
  0.5545186350076212  0.8894073491628537  0.6239755130869126   T   T   T
  0.0003513071094765  0.0003513071094765  0.7044931032939006   T   T   T
  0.3326307191143899  0.0003513071094765  0.7044931032939006   T   T   T
  0.6665883025183614  0.0001567282966056  0.7048265224812066   T   T   T
  0.0003513071094765  0.3326307191143899  0.7044931032939006   T   T   T
  0.3335622390625428  0.3335622390625428  0.7039329740624219   T   T   T
  0.6662088552082429  0.3335622390625428  0.7039329740624219   T   T   T
  0.0001567282966056  0.6665883025183614  0.7048265224812066   T   T   T
  0.3335622390625428  0.6662088552082429  0.7039329740624219   T   T   T
  0.6665883025183614  0.6665883025183614  0.7048265224812066   T   T   T
