# Supplementary material for: When Are Dopant d‑States Free-Atom-Like? Periodic Trends and Confinement Effects in Single-Atom Alloys
Source: J Am Chem Soc. 2025 Oct 3;147(41):37079–88. doi: 10.1021/jacs.5c07771 (PMC12532207; doi:10.1021/jacs.5c07771)
Supplement: Supplementary file 2 [file ja5c07771_si_002.zip › archive/structures/POSCAR_Cu100_Nb-surf_low-spin.vasp]

Cu-100_SAAs
   1.00000000000000
     7.6445533317179830    0.0000000000000000    0.0000000000000000
     0.0000000000000000    7.6445533317179830    0.0000000000000000
     0.0000000000000000    0.0000000000000000   24.0091924999999975
   Cu   Nb
    53     1
Selective dynamics
Direct
  0.1666666666666643  0.1666666666666643  0.3123803518173318   F   F   F
  0.5000000000000000  0.1666666666666643  0.3123803518173318   F   F   F
  0.8333333333333357  0.1666666666666643  0.3123803518173318   F   F   F
  0.1666666666666643  0.5000000000000000  0.3123803518173318   F   F   F
  0.5000000000000000  0.5000000000000000  0.3123803518173318   F   F   F
  0.8333333333333357  0.5000000000000000  0.3123803518173318   F   F   F
  0.1666666666666643  0.8333333333333357  0.3123803518173318   F   F   F
  0.5000000000000000  0.8333333333333357  0.3123803518173318   F   F   F
  0.8333333333333357  0.8333333333333357  0.3123803518173318   F   F   F
  0.0000000000000000  0.0000000000000000  0.3874282110903948   F   F   F
  0.3333333333333357  0.0000000000000000  0.3874282110903948   F   F   F
  0.6666666666666643  0.0000000000000000  0.3874282110903948   F   F   F
  0.0000000000000000  0.3333333333333357  0.3874282110903948   F   F   F
  0.3333333333333357  0.3333333333333357  0.3874282110903948   F   F   F
  0.6666666666666643  0.3333333333333357  0.3874282110903948   F   F   F
  0.0000000000000000  0.6666666666666643  0.3874282110903948   F   F   F
  0.3333333333333357  0.6666666666666643  0.3874282110903948   F   F   F
  0.6666666666666643  0.6666666666666643  0.3874282110903948   F   F   F
  0.1666666666666643  0.1666666666666643  0.4617411189313915   T   T   T
  0.5002775075271664  0.1666666666666643  0.4624273937228815   T   T   T
  0.8330558258061693  0.1666666666666643  0.4624273937228815   T   T   T
  0.1666666666666643  0.5002775075271664  0.4624273937228815   T   T   T
  0.5001466242140739  0.5001466242140739  0.4627074049030898   T   T   T
  0.8331867091192618  0.5001466242140739  0.4627074049030898   T   T   T
  0.1666666666666643  0.8330558258061693  0.4624273937228815   T   T   T
  0.5001466242140739  0.8331867091192618  0.4627074049030898   T   T   T
  0.8331867091192618  0.8331867091192618  0.4627074049030898   T   T   T
  0.0007343578810881  0.0007343578810881  0.5370657938850215   T   T   T
  0.3325989754522475  0.0007343578810881  0.5370657938850215   T   T   T
  0.6666666666666643  0.0002840550686334  0.5378799720374781   T   T   T
  0.0007343578810881  0.3325989754522475  0.5370657938850215   T   T   T
  0.3325989754522475  0.3325989754522475  0.5370657938850215   T   T   T
  0.6666666666666643  0.3330492782647023  0.5378799720374781   T   T   T
  0.0002840550686334  0.6666666666666643  0.5378799720374781   T   T   T
  0.3330492782647023  0.6666666666666643  0.5378799720374781   T   T   T
  0.6666666666666643  0.6666666666666643  0.5377189832719848   T   T   T
  0.1666666666666643  0.1666666666666643  0.6140892223991278   T   T   T
  0.4974606395146355  0.1666666666666643  0.6122439266218406   T   T   T
  0.8358726938187002  0.1666666666666643  0.6122439266218406   T   T   T
  0.1666666666666643  0.4974606395146355  0.6122439266218406   T   T   T
  0.4999023286039140  0.4999023286039140  0.6127832959656963   T   T   T
  0.8334310047294218  0.4999023286039140  0.6127832959656963   T   T   T
  0.1666666666666643  0.8358726938187002  0.6122439266218406   T   T   T
  0.4999023286039140  0.8334310047294218  0.6127832959656963   T   T   T
  0.8334310047294218  0.8334310047294218  0.6127832959656963   T   T   T
  0.9981865808127737  0.9981865808127737  0.6872632007377519   T   T   T
  0.3351467525205621  0.9981865808127737  0.6872632007377519   T   T   T
  0.6666666666666643  0.0058995591588695  0.6862139465605391   T   T   T
  0.9981865808127737  0.3351467525205621  0.6872632007377519   T   T   T
  0.3351467525205621  0.3351467525205621  0.6872632007377519   T   T   T
  0.6666666666666643  0.3274337741744661  0.6862139465605391   T   T   T
  0.0058995591588695  0.6666666666666643  0.6862139465605391   T   T   T
  0.3274337741744661  0.6666666666666643  0.6862139465605391   T   T   T
  0.6666666666666643  0.6666666666666643  0.6931467957581652   T   T   T
