# Supplementary material for: When Are Dopant d‑States Free-Atom-Like? Periodic Trends and Confinement Effects in Single-Atom Alloys
Source: J Am Chem Soc. 2025 Oct 3;147(41):37079–88. doi: 10.1021/jacs.5c07771 (PMC12532207; doi:10.1021/jacs.5c07771)
Supplement: Supplementary file 2 [file ja5c07771_si_002.zip › archive/structures/POSCAR_Cu111_Cd-bulk.vasp]

Cu-111_SAAs_bulk
   1.00000000000000
     7.6445533317179830    0.0000000000000000    0.0000000000000000
     3.8222766658589915    6.6203773858527413    0.0000000000000000
     0.0000000000000000    0.0000000000000000   25.4029194301123162
   Cu   Cd   Cu
    35     1    18
Selective dynamics
Direct
  0.1111111111111143  0.1111111111111143  0.2952416560086206   F   F   F
  0.4444444444444429  0.1111111111111143  0.2952416560086206   F   F   F
  0.7777777777777786  0.1111111111111143  0.2952416560086206   F   F   F
  0.1111111111111143  0.4444444444444429  0.2952416560086206   F   F   F
  0.4444444444444429  0.4444444444444429  0.2952416560086206   F   F   F
  0.7777777777777786  0.4444444444444429  0.2952416560086206   F   F   F
  0.1111111111111143  0.7777777777777786  0.2952416560086206   F   F   F
  0.4444444444444429  0.7777777777777786  0.2952416560086206   F   F   F
  0.7777777777777786  0.7777777777777786  0.2952416560086206   F   F   F
  0.8888888888888857  0.2222222222222214  0.3771449936051710   F   F   F
  0.2222222222222214  0.2222222222222214  0.3771449936051710   F   F   F
  0.5555555555555571  0.2222222222222214  0.3771449936051710   F   F   F
  0.8888888888888857  0.5555555555555571  0.3771449936051710   F   F   F
  0.2222222222222214  0.5555555555555571  0.3771449936051710   F   F   F
  0.5555555555555571  0.5555555555555571  0.3771449936051710   F   F   F
  0.8888888888888857  0.8888888888888857  0.3771449936051710   F   F   F
  0.2222222222222214  0.8888888888888857  0.3771449936051710   F   F   F
  0.5555555555555571  0.8888888888888857  0.3771449936051710   F   F   F
  0.0001206168134203  0.0001206168134203  0.4596634623468008   T   T   T
  0.3330920997065023  0.0001206168134203  0.4596634623468008   T   T   T
  0.6641539014863497  0.0050255303606292  0.4574639008746889   T   T   T
  0.0001206168134203  0.3330920997065023  0.4596634623468008   T   T   T
  0.3334044684370023  0.3334044684370023  0.4591254663065734   T   T   T
  0.6665243964593381  0.3334044684370023  0.4591254663065734   T   T   T
  0.0050255303606292  0.6641539014863497  0.4574639008746889   T   T   T
  0.3334044684370023  0.6665243964593381  0.4591254663065734   T   T   T
  0.6641539014863497  0.6641539014863497  0.4574639008746889   T   T   T
  0.1111111111111143  0.1111111111111143  0.5431166915081603   T   T   T
  0.4372363277842566  0.1180065856729081  0.5428538210372327   T   T   T
  0.7780904198761710  0.1180065856729081  0.5428538210372327   T   T   T
  0.1180065856729081  0.4372363277842566  0.5428538210372327   T   T   T
  0.4444444444444429  0.4444444444444429  0.5422941276974740   T   T   T
  0.7780904198761710  0.4372363277842566  0.5428538210372327   T   T   T
  0.1180065856729081  0.7780904198761710  0.5428538210372327   T   T   T
  0.4372363277842566  0.7780904198761710  0.5428538210372327   T   T   T
  0.7777777777777786  0.7777777777777786  0.5431696010571585   T   T   T
  0.8897056009012416  0.2218138662160470  0.6258361149031645   T   T   T
  0.2218138662160470  0.2218138662160470  0.6258361149031645   T   T   T
  0.5556616631665743  0.2220100070001941  0.6248562516903178   T   T   T
  0.8918274082260278  0.5496785168812803  0.6283149651262649   T   T   T
  0.2220100070001941  0.5556616631665743  0.6248562516903178   T   T   T
  0.5556616631665743  0.5556616631665743  0.6248562516903178   T   T   T
  0.8918274082260278  0.8918274082260278  0.6283149651262649   T   T   T
  0.2218138662160470  0.8897056009012416  0.6258361149031645   T   T   T
  0.5496785168812803  0.8918274082260278  0.6283149651262649   T   T   T
  0.0007317860790503  0.0007317860790503  0.7084185685603833   T   T   T
  0.3318697611752423  0.0007317860790503  0.7084185685603833   T   T   T
  0.6661607800072745  0.0010117733187867  0.7079286797343185   T   T   T
  0.0007317860790503  0.3318697611752423  0.7084185685603833   T   T   T
  0.3334159172854581  0.3334159172854581  0.7064393785014055   T   T   T
  0.6665014987624125  0.3334159172854581  0.7064393785014055   T   T   T
  0.0010117733187867  0.6661607800072745  0.7079286797343185   T   T   T
  0.3334159172854581  0.6665014987624125  0.7064393785014055   T   T   T
  0.6661607800072745  0.6661607800072745  0.7079286797343185   T   T   T
