# Supplementary material for: When Are Dopant d‑States Free-Atom-Like? Periodic Trends and Confinement Effects in Single-Atom Alloys
Source: J Am Chem Soc. 2025 Oct 3;147(41):37079–88. doi: 10.1021/jacs.5c07771 (PMC12532207; doi:10.1021/jacs.5c07771)
Supplement: Supplementary file 2 [file ja5c07771_si_002.zip › archive/structures/POSCAR_Cu111-556_Rh-surf.vasp]

Cu Rh
   1.00000000000000
    12.7409222195299705    0.0000000000000000    0.0000000000000000
     6.3704611097649853   11.0339623097545676    0.0000000000000000
     0.0000000000000000    0.0000000000000000   25.4029194301123162
   Cu   Rh
   149     1
Selective dynamics
Direct
  0.0666666666666700  0.0666666666666700  0.2952416560086206   F   F   F
  0.2666666666666657  0.0666666666666700  0.2952416560086206   F   F   F
  0.4666666666666686  0.0666666666666700  0.2952416560086206   F   F   F
  0.6666666666666643  0.0666666666666700  0.2952416560086206   F   F   F
  0.8666666666666671  0.0666666666666700  0.2952416560086206   F   F   F
  0.0666666666666700  0.2666666666666657  0.2952416560086206   F   F   F
  0.2666666666666657  0.2666666666666657  0.2952416560086206   F   F   F
  0.4666666666666686  0.2666666666666657  0.2952416560086206   F   F   F
  0.6666666666666643  0.2666666666666657  0.2952416560086206   F   F   F
  0.8666666666666671  0.2666666666666657  0.2952416560086206   F   F   F
  0.0666666666666700  0.4666666666666686  0.2952416560086206   F   F   F
  0.2666666666666657  0.4666666666666686  0.2952416560086206   F   F   F
  0.4666666666666686  0.4666666666666686  0.2952416560086206   F   F   F
  0.6666666666666643  0.4666666666666686  0.2952416560086206   F   F   F
  0.8666666666666671  0.4666666666666686  0.2952416560086206   F   F   F
  0.0666666666666700  0.6666666666666643  0.2952416560086206   F   F   F
  0.2666666666666657  0.6666666666666643  0.2952416560086206   F   F   F
  0.4666666666666686  0.6666666666666643  0.2952416560086206   F   F   F
  0.6666666666666643  0.6666666666666643  0.2952416560086206   F   F   F
  0.8666666666666671  0.6666666666666643  0.2952416560086206   F   F   F
  0.0666666666666700  0.8666666666666671  0.2952416560086206   F   F   F
  0.2666666666666657  0.8666666666666671  0.2952416560086206   F   F   F
  0.4666666666666686  0.8666666666666671  0.2952416560086206   F   F   F
  0.6666666666666643  0.8666666666666671  0.2952416560086206   F   F   F
  0.8666666666666671  0.8666666666666671  0.2952416560086206   F   F   F
  0.9333333333333300  0.1333333333333329  0.3771449936051710   F   F   F
  0.1333333333333329  0.1333333333333329  0.3771449936051710   F   F   F
  0.3333333333333357  0.1333333333333329  0.3771449936051710   F   F   F
  0.5333333333333314  0.1333333333333329  0.3771449936051710   F   F   F
  0.7333333333333343  0.1333333333333329  0.3771449936051710   F   F   F
  0.9333333333333300  0.3333333333333357  0.3771449936051710   F   F   F
  0.1333333333333329  0.3333333333333357  0.3771449936051710   F   F   F
  0.3333333333333357  0.3333333333333357  0.3771449936051710   F   F   F
  0.5333333333333314  0.3333333333333357  0.3771449936051710   F   F   F
  0.7333333333333343  0.3333333333333357  0.3771449936051710   F   F   F
  0.9333333333333300  0.5333333333333314  0.3771449936051710   F   F   F
  0.1333333333333329  0.5333333333333314  0.3771449936051710   F   F   F
  0.3333333333333357  0.5333333333333314  0.3771449936051710   F   F   F
  0.5333333333333314  0.5333333333333314  0.3771449936051710   F   F   F
  0.7333333333333343  0.5333333333333314  0.3771449936051710   F   F   F
  0.9333333333333300  0.7333333333333343  0.3771449936051710   F   F   F
  0.1333333333333329  0.7333333333333343  0.3771449936051710   F   F   F
  0.3333333333333357  0.7333333333333343  0.3771449936051710   F   F   F
  0.5333333333333314  0.7333333333333343  0.3771449936051710   F   F   F
  0.7333333333333343  0.7333333333333343  0.3771449936051710   F   F   F
  0.9333333333333300  0.9333333333333300  0.3771449936051710   F   F   F
  0.1333333333333329  0.9333333333333300  0.3771449936051710   F   F   F
  0.3333333333333357  0.9333333333333300  0.3771449936051710   F   F   F
  0.5333333333333314  0.9333333333333300  0.3771449936051710   F   F   F
  0.7333333333333343  0.9333333333333300  0.3771449936051710   F   F   F
  0.0000950081251142  0.0000950081251142  0.4588739927743057   T   T   T
  0.1999684643463271  0.0000630713073586  0.4588534834808916   T   T   T
  0.3998099837497773  0.0000950081251142  0.4588739927743057   T   T   T
  0.5998209970697022  0.0002000100966209  0.4587344143419728   T   T   T
  0.7999789928336758  0.0002000100966209  0.4587344143419728   T   T   T
  0.0000630713073586  0.1999684643463271  0.4588534834808916   T   T   T
  0.1999684643463271  0.1999684643463271  0.4588534834808916   T   T   T
  0.3999308190186502  0.1999676113118433  0.4589316216532918   T   T   T
  0.5998718049753432  0.2002563900493119  0.4588180299644942   T   T   T
  0.8001015696695052  0.1999676113118433  0.4589316216532918   T   T   T
  0.0000950081251142  0.3998099837497773  0.4588739927743057   T   T   T
  0.1999676113118433  0.3999308190186502  0.4589316216532918   T   T   T
  0.3999897359714206  0.3999897359714206  0.4588413531856287   T   T   T
  0.6000205280571645  0.3999897359714206  0.4588413531856287   T   T   T
  0.8001015696695052  0.3999308190186502  0.4589316216532918   T   T   T
  0.0002000100966209  0.5998209970697022  0.4587344143419728   T   T   T
  0.2002563900493119  0.5998718049753432  0.4588180299644942   T   T   T
  0.3999897359714206  0.6000205280571645  0.4588413531856287   T   T   T
  0.5998718049753432  0.5998718049753432  0.4588180299644942   T   T   T
  0.7999789928336758  0.5998209970697022  0.4587344143419728   T   T   T
  0.0002000100966209  0.7999789928336758  0.4587344143419728   T   T   T
  0.1999676113118433  0.8001015696695052  0.4589316216532918   T   T   T
  0.3999308190186502  0.8001015696695052  0.4589316216532918   T   T   T
  0.5998209970697022  0.7999789928336758  0.4587344143419728   T   T   T
  0.7999999999999972  0.7999999999999972  0.4585240287821769   T   T   T
  0.0666790376590295  0.0666790376590295  0.5413113216201991   T   T   T
  0.2666419246819468  0.0666790376590295  0.5413113216201991   T   T   T
  0.4667681311454515  0.0665758500690263  0.5413181673326338   T   T   T
  0.6667463887903095  0.0665072224193793  0.5411624839773836   T   T   T
  0.8666560187855280  0.0665758500690263  0.5413181673326338   T   T   T
  0.0666790376590295  0.2666419246819468  0.5413113216201991   T   T   T
  0.2665905950732378  0.2665905950732378  0.5412928947232792   T   T   T
  0.4666745117210047  0.2666910931670110  0.5411793261096054   T   T   T
  0.6666343951119829  0.2666910931670110  0.5411793261096054   T   T   T
  0.8668188098535230  0.2665905950732378  0.5412928947232792   T   T   T
  0.0665758500690263  0.4667681311454515  0.5413181673326338   T   T   T
  0.2666910931670110  0.4666745117210047  0.5411793261096054   T   T   T
  0.4666666666666686  0.4666666666666686  0.5412119778501668   T   T   T
  0.6666343951119829  0.4666745117210047  0.5411793261096054   T   T   T
  0.8666560187855280  0.4667681311454515  0.5413181673326338   T   T   T
  0.0665072224193793  0.6667463887903095  0.5411624839773836   T   T   T
  0.2666910931670110  0.6666343951119829  0.5411793261096054   T   T   T
  0.4666745117210047  0.6666343951119829  0.5411793261096054   T   T   T
  0.6667463887903095  0.6667463887903095  0.5411624839773836   T   T   T
  0.8667889340905500  0.6664221318189057  0.5406222156836485   T   T   T
  0.0665758500690263  0.8666560187855280  0.5413181673326338   T   T   T
  0.2665905950732378  0.8668188098535230  0.5412928947232792   T   T   T
  0.4667681311454515  0.8666560187855280  0.5413181673326338   T   T   T
  0.6664221318189057  0.8667889340905500  0.5406222156836485   T   T   T
  0.8667889340905500  0.8667889340905500  0.5406222156836485   T   T   T
  0.9332987855678324  0.1332024116337813  0.6228820596926924   T   T   T
  0.1333333333333329  0.1333333333333329  0.6229239466665654   T   T   T
  0.3334988027983850  0.1332024116337813  0.6228820596926924   T   T   T
  0.5331095624376933  0.1334227682677880  0.6228768484860130   T   T   T
  0.7334676692945175  0.1334227682677880  0.6228768484860130   T   T   T
  0.9332987855678324  0.3334988027983850  0.6228820596926924   T   T   T
  0.1332024116337813  0.3334988027983850  0.6228820596926924   T   T   T
  0.3333922925377700  0.3333922925377700  0.6227242938583580   T   T   T
  0.5333283774917998  0.3333432450163989  0.6228185012997980   T   T   T
  0.7332154149244727  0.3333922925377700  0.6227242938583580   T   T   T
  0.9330567701285872  0.5338864597428242  0.6229323689999227   T   T   T
  0.1334227682677880  0.5331095624376933  0.6228768484860130   T   T   T
  0.3333432450163989  0.5333283774917998  0.6228185012997980   T   T   T
  0.5333283774917998  0.5333283774917998  0.6228185012997980   T   T   T
  0.7334676692945175  0.5331095624376933  0.6228768484860130   T   T   T
  0.9340547936399992  0.7329726031799961  0.6221445770423712   T   T   T
  0.1334227682677880  0.7334676692945175  0.6228768484860130   T   T   T
  0.3333922925377700  0.7332154149244727  0.6227242938583580   T   T   T
  0.5331095624376933  0.7334676692945175  0.6228768484860130   T   T   T
  0.7329726031799961  0.7329726031799961  0.6221445770423712   T   T   T
  0.9330567701285872  0.9330567701285872  0.6229323689999227   T   T   T
  0.1332024116337813  0.9332987855678324  0.6228820596926924   T   T   T
  0.3334988027983850  0.9332987855678324  0.6228820596926924   T   T   T
  0.5338864597428242  0.9330567701285872  0.6229323689999227   T   T   T
  0.7329726031799961  0.9340547936399992  0.6221445770423712   T   T   T
  0.0002488625314546  0.0002488625314546  0.7041587627534757   T   T   T
  0.1999456565636935  0.0001086868726187  0.7043385824863297   T   T   T
  0.3995022749370893  0.0002488625314546  0.7041587627534757   T   T   T
  0.5983597635460786  0.0019580339618951  0.7049118548975261   T   T   T
  0.7996822024920248  0.0019580339618951  0.7049118548975261   T   T   T
  0.0001086868726187  0.1999456565636935  0.7043385824863297   T   T   T
  0.1999456565636935  0.1999456565636935  0.7043385824863297   T   T   T
  0.3994806575432378  0.2005273481374975  0.7043183952988741   T   T   T
  0.5995727469639409  0.2008545060721237  0.7043412607317163   T   T   T
  0.7999919943192563  0.2005273481374975  0.7043183952988741   T   T   T
  0.0002488625314546  0.3995022749370893  0.7041587627534757   T   T   T
  0.2005273481374975  0.3994806575432378  0.7043183952988741   T   T   T
  0.4001191584722651  0.4001191584722651  0.7043507474218879   T   T   T
  0.5997616830554754  0.4001191584722651  0.7043507474218879   T   T   T
  0.7999919943192563  0.3994806575432378  0.7043183952988741   T   T   T
  0.0019580339618951  0.5983597635460786  0.7049118548975261   T   T   T
  0.2008545060721237  0.5995727469639409  0.7043412607317163   T   T   T
  0.4001191584722651  0.5997616830554754  0.7043507474218879   T   T   T
  0.5995727469639409  0.5995727469639409  0.7043412607317163   T   T   T
  0.7996822024920248  0.5983597635460786  0.7049118548975261   T   T   T
  0.0019580339618951  0.7996822024920248  0.7049118548975261   T   T   T
  0.2005273481374975  0.7999919943192563  0.7043183952988741   T   T   T
  0.3994806575432378  0.7999919943192563  0.7043183952988741   T   T   T
  0.5983597635460786  0.7996822024920248  0.7049118548975261   T   T   T
  0.7999999999999972  0.7999999999999972  0.7042700642275216   T   T   T
