# Supplementary material for: When Are Dopant d‑States Free-Atom-Like? Periodic Trends and Confinement Effects in Single-Atom Alloys
Source: J Am Chem Soc. 2025 Oct 3;147(41):37079–88. doi: 10.1021/jacs.5c07771 (PMC12532207; doi:10.1021/jacs.5c07771)
Supplement: Supplementary file 2 [file ja5c07771_si_002.zip › archive/structures/POSCAR_Cu111_Ag-surf.vasp]

Cu-111_SAAs
   1.00000000000000
     7.6445533317179830    0.0000000000000000    0.0000000000000000
     3.8222766658589915    6.6203773858527413    0.0000000000000000
     0.0000000000000000    0.0000000000000000   25.4029194301123162
   Cu   Ag
    53     1
Selective dynamics
Direct
  0.1111111111111143  0.1111111111111143  0.2952416560086206   F   F   F
  0.4444444444444429  0.1111111111111143  0.2952416560086206   F   F   F
  0.7777777777777786  0.1111111111111143  0.2952416560086206   F   F   F
  0.1111111111111143  0.4444444444444429  0.2952416560086206   F   F   F
  0.4444444444444429  0.4444444444444429  0.2952416560086206   F   F   F
  0.7777777777777786  0.4444444444444429  0.2952416560086206   F   F   F
  0.1111111111111143  0.7777777777777786  0.2952416560086206   F   F   F
  0.4444444444444429  0.7777777777777786  0.2952416560086206   F   F   F
  0.7777777777777786  0.7777777777777786  0.2952416560086206   F   F   F
  0.8888888888888857  0.2222222222222214  0.3771449936051710   F   F   F
  0.2222222222222214  0.2222222222222214  0.3771449936051710   F   F   F
  0.5555555555555571  0.2222222222222214  0.3771449936051710   F   F   F
  0.8888888888888857  0.5555555555555571  0.3771449936051710   F   F   F
  0.2222222222222214  0.5555555555555571  0.3771449936051710   F   F   F
  0.5555555555555571  0.5555555555555571  0.3771449936051710   F   F   F
  0.8888888888888857  0.8888888888888857  0.3771449936051710   F   F   F
  0.2222222222222214  0.8888888888888857  0.3771449936051710   F   F   F
  0.5555555555555571  0.8888888888888857  0.3771449936051710   F   F   F
  0.0000000000000000 -0.0000000000000000  0.4586470451872757   T   T   T
  0.3334950818735777  0.9998048883438986  0.4587179739417183   T   T   T
  0.6667000297825237  0.9998048883438986  0.4587179739417183   T   T   T
  0.9998048883438986  0.3334950818735777  0.4587179739417183   T   T   T
  0.3333333333333357  0.3333333333333357  0.4587570849569014   T   T   T
  0.6667000297825237  0.3334950818735777  0.4587179739417183   T   T   T
  0.9998048883438986  0.6667000297825237  0.4587179739417183   T   T   T
  0.3334950818735777  0.6667000297825237  0.4587179739417183   T   T   T
  0.6666666666666643  0.6666666666666643  0.4588443581455443   T   T   T
  0.1110402012000859  0.1110402012000859  0.5409206651405168   T   T   T
  0.4446024591693108  0.1107950816613786  0.5409785292009572   T   T   T
  0.7779195975998425  0.1110402012000859  0.5409206651405168   T   T   T
  0.1107950816613786  0.4446024591693108  0.5409785292009572   T   T   T
  0.4446024591693108  0.4446024591693108  0.5409785292009572   T   T   T
  0.7777164420809355  0.4445671158381294  0.5413382270437261   T   T   T
  0.1110402012000859  0.7779195975998425  0.5409206651405168   T   T   T
  0.4445671158381294  0.7777164420809355  0.5413382270437261   T   T   T
  0.7777164420809355  0.7777164420809355  0.5413382270437261   T   T   T
  0.8888527321005376  0.2222945357989179  0.6226047314735318   T   T   T
  0.2222128019801284  0.2222128019801284  0.6222041430700931   T   T   T
  0.5555743960397430  0.2222128019801284  0.6222041430700931   T   T   T
  0.8886068543723341  0.5556965728138331  0.6231408821751534   T   T   T
  0.2222128019801284  0.5555743960397430  0.6222041430700931   T   T   T
  0.5556965728138331  0.5556965728138331  0.6231408821751534   T   T   T
  0.8888527321005376  0.8888527321005376  0.6226047314735318   T   T   T
  0.2222945357989179  0.8888527321005376  0.6226047314735318   T   T   T
  0.5556965728138331  0.8886068543723341  0.6231408821751534   T   T   T
  0.0000000000000000 -0.0000000000000000  0.7039323344969131   T   T   T
  0.3279828202756918  0.0053622638744464  0.7041063954656771   T   T   T
  0.6666549158498618  0.0053622638744464  0.7041063954656771   T   T   T
  0.0053622638744464  0.3279828202756918  0.7041063954656771   T   T   T
  0.3333333333333357  0.3333333333333357  0.7036237950456075   T   T   T
  0.6666549158498618  0.3279828202756918  0.7041063954656771   T   T   T
  0.0053622638744464  0.6666549158498618  0.7041063954656771   T   T   T
  0.3279828202756918  0.6666549158498618  0.7041063954656771   T   T   T
  0.6666666666666643  0.6666666666666643  0.7160598083598559   T   T   T
