# Supplementary material for: When Are Dopant d‑States Free-Atom-Like? Periodic Trends and Confinement Effects in Single-Atom Alloys
Source: J Am Chem Soc. 2025 Oct 3;147(41):37079–88. doi: 10.1021/jacs.5c07771 (PMC12532207; doi:10.1021/jacs.5c07771)
Supplement: Supplementary file 2 [file ja5c07771_si_002.zip › archive/structures/POSCAR_Cu100_Y-surf.vasp]

Cu-100_SAAs
   1.00000000000000
     7.6445533317179830    0.0000000000000000    0.0000000000000000
     0.0000000000000000    7.6445533317179830    0.0000000000000000
     0.0000000000000000    0.0000000000000000   24.0091924999999975
   Cu   Y
    53     1
Selective dynamics
Direct
  0.1666666666666643  0.1666666666666643  0.3123803518173318   F   F   F
  0.5000000000000000  0.1666666666666643  0.3123803518173318   F   F   F
  0.8333333333333357  0.1666666666666643  0.3123803518173318   F   F   F
  0.1666666666666643  0.5000000000000000  0.3123803518173318   F   F   F
  0.5000000000000000  0.5000000000000000  0.3123803518173318   F   F   F
  0.8333333333333357  0.5000000000000000  0.3123803518173318   F   F   F
  0.1666666666666643  0.8333333333333357  0.3123803518173318   F   F   F
  0.5000000000000000  0.8333333333333357  0.3123803518173318   F   F   F
  0.8333333333333357  0.8333333333333357  0.3123803518173318   F   F   F
  0.0000000000000000  0.0000000000000000  0.3874282110903948   F   F   F
  0.3333333333333357  0.0000000000000000  0.3874282110903948   F   F   F
  0.6666666666666643  0.0000000000000000  0.3874282110903948   F   F   F
  0.0000000000000000  0.3333333333333357  0.3874282110903948   F   F   F
  0.3333333333333357  0.3333333333333357  0.3874282110903948   F   F   F
  0.6666666666666643  0.3333333333333357  0.3874282110903948   F   F   F
  0.0000000000000000  0.6666666666666643  0.3874282110903948   F   F   F
  0.3333333333333357  0.6666666666666643  0.3874282110903948   F   F   F
  0.6666666666666643  0.6666666666666643  0.3874282110903948   F   F   F
  0.1666666666666643  0.1666666666666643  0.4618290960969014   T   T   T
  0.5006436354757277  0.1666666666666643  0.4622878454369061   T   T   T
  0.8326896978576080  0.1666666666666643  0.4622878454369061   T   T   T
  0.1666666666666643  0.5006436354757277  0.4622878454369061   T   T   T
  0.5002374210905440  0.5002374210905440  0.4625794779668435   T   T   T
  0.8330959122427917  0.5002374210905440  0.4625794779668435   T   T   T
  0.1666666666666643  0.8326896978576080  0.4622878454369061   T   T   T
  0.5002374210905440  0.8330959122427917  0.4625794779668435   T   T   T
  0.8330959122427917  0.8330959122427917  0.4625794779668435   T   T   T
  0.0004416468589428  0.0004416468589428  0.5365603805512372   T   T   T
  0.3328916864743930  0.0004416468589428  0.5365603805512372   T   T   T
  0.6666666666666643  0.9993662355344074  0.5377392189259268   T   T   T
  0.0004416468589428  0.3328916864743930  0.5365603805512372   T   T   T
  0.3328916864743930  0.3328916864743930  0.5365603805512372   T   T   T
  0.6666666666666643  0.3339670977989284  0.5377392189259268   T   T   T
  0.9993662355344074  0.6666666666666643  0.5377392189259268   T   T   T
  0.3339670977989284  0.6666666666666643  0.5377392189259268   T   T   T
  0.6666666666666643  0.6666666666666643  0.5377441367154993   T   T   T
  0.1666666666666643  0.1666666666666643  0.6137352319420322   T   T   T
  0.4959302603246341  0.1666666666666643  0.6109171316589448   T   T   T
  0.8374030730087016  0.1666666666666643  0.6109171316589448   T   T   T
  0.1666666666666643  0.4959302603246341  0.6109171316589448   T   T   T
  0.5015370950642442  0.5015370950642442  0.6133785034061465   T   T   T
  0.8317962382690915  0.5015370950642442  0.6133785034061465   T   T   T
  0.1666666666666643  0.8374030730087016  0.6109171316589448   T   T   T
  0.5015370950642442  0.8317962382690915  0.6133785034061465   T   T   T
  0.8317962382690915  0.8317962382690915  0.6133785034061465   T   T   T
  0.9971590949183275  0.9971590949183275  0.6868034452173021   T   T   T
  0.3361742384150081  0.9971590949183275  0.6868034452173021   T   T   T
  0.6666666666666643  0.0109149965562153  0.6840884885147528   T   T   T
  0.9971590949183275  0.3361742384150081  0.6868034452173021   T   T   T
  0.3361742384150081  0.3361742384150081  0.6868034452173021   T   T   T
  0.6666666666666643  0.3224183367771203  0.6840884885147528   T   T   T
  0.0109149965562153  0.6666666666666643  0.6840884885147528   T   T   T
  0.3224183367771203  0.6666666666666643  0.6840884885147528   T   T   T
  0.6666666666666643  0.6666666666666643  0.7143262811161396   T   T   T
