# Supplementary material for: When Are Dopant d‑States Free-Atom-Like? Periodic Trends and Confinement Effects in Single-Atom Alloys
Source: J Am Chem Soc. 2025 Oct 3;147(41):37079–88. doi: 10.1021/jacs.5c07771 (PMC12532207; doi:10.1021/jacs.5c07771)
Supplement: Supplementary file 2 [file ja5c07771_si_002.zip › archive/structures/POSCAR_Ag111_Tc-surf_high-spin.vasp]

Ag-111_SAAs
   1.00000000000000
     8.6592338850511492    0.0000000000000000    0.0000000000000000
     4.3296169425255746    7.4991165217653144    0.0000000000000000
     0.0000000000000000    0.0000000000000000   26.7837247676629531
   Ag   Tc
    53     1
Selective dynamics
Direct
  0.1111111111111143  0.1111111111111143  0.2800207986401873   F   F   F
  0.4444444444444429  0.1111111111111143  0.2800207986401873   F   F   F
  0.7777777777777786  0.1111111111111143  0.2800207986401873   F   F   F
  0.1111111111111143  0.4444444444444429  0.2800207986401873   F   F   F
  0.4444444444444429  0.4444444444444429  0.2800207986401873   F   F   F
  0.7777777777777786  0.4444444444444429  0.2800207986401873   F   F   F
  0.1111111111111143  0.7777777777777786  0.2800207986401873   F   F   F
  0.4444444444444429  0.7777777777777786  0.2800207986401873   F   F   F
  0.7777777777777786  0.7777777777777786  0.2800207986401873   F   F   F
  0.8888888888888857  0.2222222222222214  0.3680124791841166   F   F   F
  0.2222222222222214  0.2222222222222214  0.3680124791841166   F   F   F
  0.5555555555555571  0.2222222222222214  0.3680124791841166   F   F   F
  0.8888888888888857  0.5555555555555571  0.3680124791841166   F   F   F
  0.2222222222222214  0.5555555555555571  0.3680124791841166   F   F   F
  0.5555555555555571  0.5555555555555571  0.3680124791841166   F   F   F
  0.8888888888888857  0.8888888888888857  0.3680124791841166   F   F   F
  0.2222222222222214  0.8888888888888857  0.3680124791841166   F   F   F
  0.5555555555555571  0.8888888888888857  0.3680124791841166   F   F   F
  0.0000000000000000  0.0000000000000000  0.4565913255487288   T   T   T
  0.3330275515150660  0.0003075655508198  0.4563397601594090   T   T   T
  0.6666648829341142  0.0003075655508198  0.4563397601594090   T   T   T
  0.0003075655508198  0.3330275515150660  0.4563397601594090   T   T   T
  0.3333333333333357  0.3333333333333357  0.4561657297198067   T   T   T
  0.6666648829341142  0.3330275515150660  0.4563397601594090   T   T   T
  0.0003075655508198  0.6666648829341142  0.4563397601594090   T   T   T
  0.3330275515150660  0.6666648829341142  0.4563397601594090   T   T   T
  0.6666666666666643  0.6666666666666643  0.4562351252385355   T   T   T
  0.1111036624829325  0.1111036624829325  0.5456212434854422   T   T   T
  0.4441735105959310  0.1116529788081380  0.5451262291391998   T   T   T
  0.7777926750341422  0.1111036624829325  0.5456212434854422   T   T   T
  0.1116529788081380  0.4441735105959310  0.5451262291391998   T   T   T
  0.4441735105959310  0.4441735105959310  0.5451262291391998   T   T   T
  0.7779559545793404  0.4440880908413050  0.5447432465046163   T   T   T
  0.1111036624829325  0.7777926750341422  0.5456212434854422   T   T   T
  0.4440880908413050  0.7779559545793404  0.5447432465046163   T   T   T
  0.7779559545793404  0.7779559545793404  0.5447432465046163   T   T   T
  0.8888531062764358  0.2222937874471071  0.6338249782665244   T   T   T
  0.2223015774809269  0.2223015774809269  0.6340511214591515   T   T   T
  0.5553968450381319  0.2223015774809269  0.6340511214591515   T   T   T
  0.8895143887764263  0.5552428056117904  0.6325875282355256   T   T   T
  0.2223015774809269  0.5553968450381319  0.6340511214591515   T   T   T
  0.5552428056117904  0.5552428056117904  0.6325875282355256   T   T   T
  0.8888531062764358  0.8888531062764358  0.6338249782665244   T   T   T
  0.2222937874471071  0.8888531062764358  0.6338249782665244   T   T   T
  0.5552428056117904  0.8895143887764263  0.6325875282355256   T   T   T
  0.0000000000000000  0.0000000000000000  0.7221453477560189   T   T   T
  0.3359621179520502  0.9975410871124666  0.7223834973615624   T   T   T
  0.6664967949354903  0.9975410871124666  0.7223834973615624   T   T   T
  0.9975410871124666  0.3359621179520502  0.7223834973615624   T   T   T
  0.3333333333333357  0.3333333333333357  0.7229197597454302   T   T   T
  0.6664967949354903  0.3359621179520502  0.7223834973615624   T   T   T
  0.9975410871124666  0.6664967949354903  0.7223834973615624   T   T   T
  0.3359621179520502  0.6664967949354903  0.7223834973615624   T   T   T
  0.6666666666666643  0.6666666666666643  0.7165189263496359   T   T   T
