# Supplementary material for: When Are Dopant d‑States Free-Atom-Like? Periodic Trends and Confinement Effects in Single-Atom Alloys
Source: J Am Chem Soc. 2025 Oct 3;147(41):37079–88. doi: 10.1021/jacs.5c07771 (PMC12532207; doi:10.1021/jacs.5c07771)
Supplement: Supplementary file 2 [file ja5c07771_si_002.zip › archive/structures/POSCAR_Cu111_Nb-bulk.vasp]

Cu-111_SAAs_bulk
   1.00000000000000
     7.6445533317179830    0.0000000000000000    0.0000000000000000
     3.8222766658589915    6.6203773858527413    0.0000000000000000
     0.0000000000000000    0.0000000000000000   25.4029194301123162
   Cu   Nb   Cu
    35     1    18
Selective dynamics
Direct
  0.1111111111111143  0.1111111111111143  0.2952416560086206   F   F   F
  0.4444444444444429  0.1111111111111143  0.2952416560086206   F   F   F
  0.7777777777777786  0.1111111111111143  0.2952416560086206   F   F   F
  0.1111111111111143  0.4444444444444429  0.2952416560086206   F   F   F
  0.4444444444444429  0.4444444444444429  0.2952416560086206   F   F   F
  0.7777777777777786  0.4444444444444429  0.2952416560086206   F   F   F
  0.1111111111111143  0.7777777777777786  0.2952416560086206   F   F   F
  0.4444444444444429  0.7777777777777786  0.2952416560086206   F   F   F
  0.7777777777777786  0.7777777777777786  0.2952416560086206   F   F   F
  0.8888888888888857  0.2222222222222214  0.3771449936051710   F   F   F
  0.2222222222222214  0.2222222222222214  0.3771449936051710   F   F   F
  0.5555555555555571  0.2222222222222214  0.3771449936051710   F   F   F
  0.8888888888888857  0.5555555555555571  0.3771449936051710   F   F   F
  0.2222222222222214  0.5555555555555571  0.3771449936051710   F   F   F
  0.5555555555555571  0.5555555555555571  0.3771449936051710   F   F   F
  0.8888888888888857  0.8888888888888857  0.3771449936051710   F   F   F
  0.2222222222222214  0.8888888888888857  0.3771449936051710   F   F   F
  0.5555555555555571  0.8888888888888857  0.3771449936051710   F   F   F
  0.9997562412888710  0.9997562412888710  0.4595460418614198   T   T   T
  0.3338208507555939  0.9997562412888710  0.4595460418614198   T   T   T
  0.6648449624875425  0.0036434083582433  0.4581649139770012   T   T   T
  0.9997562412888710  0.3338208507555939  0.4595460418614198   T   T   T
  0.3330149631894773  0.3330149631894773  0.4591577857387816   T   T   T
  0.6673034069543811  0.3330149631894773  0.4591577857387816   T   T   T
  0.0036434083582433  0.6648449624875425  0.4581649139770012   T   T   T
  0.3330149631894773  0.6673034069543811  0.4591577857387816   T   T   T
  0.6648449624875425  0.6648449624875425  0.4581649139770012   T   T   T
  0.1111111111111143  0.1111111111111143  0.5419878630129337   T   T   T
  0.4399203033344853  0.1150269303065703  0.5426503912557863   T   T   T
  0.7783860996922802  0.1150269303065703  0.5426503912557863   T   T   T
  0.1150269303065703  0.4399203033344853  0.5426503912557863   T   T   T
  0.4444444444444429  0.4444444444444429  0.5417195391303643   T   T   T
  0.7783860996922802  0.4399203033344853  0.5426503912557863   T   T   T
  0.1150269303065703  0.7783860996922802  0.5426503912557863   T   T   T
  0.4399203033344853  0.7783860996922802  0.5426503912557863   T   T   T
  0.7777777777777786  0.7777777777777786  0.5431850896613164   T   T   T
  0.8904130361115709  0.2214601486108754  0.6252039094571555   T   T   T
  0.2214601486108754  0.2214601486108754  0.6252039094571555   T   T   T
  0.5556979585680289  0.2219374161972782  0.6242912480520769   T   T   T
  0.8907480213840904  0.5518372905651476  0.6273775191845158   T   T   T
  0.2219374161972782  0.5556979585680289  0.6242912480520769   T   T   T
  0.5556979585680289  0.5556979585680289  0.6242912480520769   T   T   T
  0.8907480213840904  0.8907480213840904  0.6273775191845158   T   T   T
  0.2214601486108754  0.8904130361115709  0.6252039094571555   T   T   T
  0.5518372905651476  0.8907480213840904  0.6273775191845158   T   T   T
 -0.0000725207222997 -0.0000725207222997  0.7074658578935336   T   T   T
  0.3334783747779351 -0.0000725207222997  0.7074658578935336   T   T   T
  0.6663107530331210  0.0007118272670936  0.7078611987243623   T   T   T
 -0.0000725207222997  0.3334783747779351  0.7074658578935336   T   T   T
  0.3334281627441886  0.3334281627441886  0.7054445751620328   T   T   T
  0.6664770078449515  0.3334281627441886  0.7054445751620328   T   T   T
  0.0007118272670936  0.6663107530331210  0.7078611987243623   T   T   T
  0.3334281627441886  0.6664770078449515  0.7054445751620328   T   T   T
  0.6663107530331210  0.6663107530331210  0.7078611987243623   T   T   T
