# Supplementary material for: When Are Dopant d‑States Free-Atom-Like? Periodic Trends and Confinement Effects in Single-Atom Alloys
Source: J Am Chem Soc. 2025 Oct 3;147(41):37079–88. doi: 10.1021/jacs.5c07771 (PMC12532207; doi:10.1021/jacs.5c07771)
Supplement: Supplementary file 2 [file ja5c07771_si_002.zip › archive/structures/POSCAR_Cu211_Tc-surf_low-spin.vasp]

Cu-211_SAAs
   1.00000000000000
     6.2417516580673897    0.0000000000000000    0.0000000000000000
     0.0000000000000000    7.6445533317179812    0.0000000000000000
     0.0000000000000000    0.0000000000000000   27.5051572843885097
   Cu   Tc   Cu
     1     1    52
Selective dynamics
Direct
  0.6559711384612927  0.1648771216453732  0.7238971889945732   T   T   T
  0.6694449985169498  0.5000002378386449  0.7223381564727516   T   T   T
  0.6559704121626345  0.8351229982110568  0.7238971312251252   T   T   T
  0.3269315349067165  0.0000001262913670  0.6997730453380606   T   T   T
  0.3324014375956665  0.3338472755250185  0.7001269303223946   T   T   T
  0.3324009129838082  0.6661526699618058  0.7001270837608226   T   T   T
  0.9975906875123312  0.1672755068373373  0.6762193367303198   T   T   T
  0.0065570457392627  0.4999999867743642  0.6743395311852828   T   T   T
  0.9975900368352867  0.8327244045411871  0.6762197081104132   T   T   T
  0.6672307509526525 -0.0000000051552412  0.6459967384917257   T   T   T
  0.6706708228691801  0.3322913812744683  0.6444208521214512   T   T   T
  0.6706708473929197  0.6677086770776712  0.6444206899628500   T   T   T
  0.3306074024192786  0.1666512883619982  0.6202502103375980   T   T   T
  0.3354514059888199  0.5000000790841672  0.6198087668529626   T   T   T
  0.3306070835555220  0.8333486365862393  0.6202503714087444   T   T   T
 -0.0004170962708099  0.9999998379726975  0.5941496854450056   T   T   T
  0.0012396436677711  0.3329371860359397  0.5931235042806097   T   T   T
  0.0012396344971043  0.6670629303020953  0.5931234407804117   T   T   T
  0.6661474805601828  0.1653660967820390  0.5659777143901366   T   T   T
  0.6679423409655193  0.4999999587044308  0.5654000319679978   T   T   T
  0.6661472696440700  0.8346339412354887  0.5659775297433568   T   T   T
  0.3317335001926737  0.9999999394524377  0.5400313174551533   T   T   T
  0.3332881229534220  0.3330191196340134  0.5400649517152604   T   T   T
  0.3332880337323314  0.6669809220138879  0.5400649509373421   T   T   T
  0.9992034568565660  0.1661147221575213  0.5130530106644638   T   T   T
  0.0010447530497568  0.4999999881020824  0.5128632034523722   T   T   T
  0.9992034022423957  0.8338852621567633  0.5130529177814528   T   T   T
  0.6654991011652378  0.0000000556143093  0.4858604286846352   T   T   T
  0.6665073009849527  0.3332110413190568  0.4862530821665402   T   T   T
  0.6665072396194708  0.6667888858991303  0.4862530512798530   T   T   T
  0.3331566041784707  0.1668210017877093  0.4598495381061337   T   T   T
  0.3335672436245544  0.4999999991593368  0.4597773298461029   T   T   T
  0.3331566000611173  0.8331789862624074  0.4598495446294902   T   T   T
  0.0009323722768811  0.0000000230657383  0.4327104676755017   T   T   T
  0.0006901932578784  0.3332348675994870  0.4327549907753424   T   T   T
  0.0006901968170389  0.6667650985837810  0.4327549636448131   T   T   T
  0.6666666666666643  0.1666666666666643  0.4063960558745592   F   F   F
  0.6666666666666643  0.5000000000000000  0.4063960558745592   F   F   F
  0.6666666666666643  0.8333333333333357  0.4063960558745592   F   F   F
  0.3333333333333357  0.0000000000000000  0.3796520718387200   F   F   F
  0.3333333333333357  0.3333333333333357  0.3796520718387200   F   F   F
  0.3333333333333357  0.6666666666666643  0.3796520718387200   F   F   F
  0.0000000000000000  0.1666666666666643  0.3529080878028736   F   F   F
  0.0000000000000000  0.5000000000000000  0.3529080878028736   F   F   F
  0.0000000000000000  0.8333333333333357  0.3529080878028736   F   F   F
  0.6666666666666643  0.0000000000000000  0.3261641037670344   F   F   F
  0.6666666666666643  0.3333333333333357  0.3261641037670344   F   F   F
  0.6666666666666643  0.6666666666666643  0.3261641037670344   F   F   F
  0.3333333333333357  0.1666666666666643  0.2994201197311952   F   F   F
  0.3333333333333357  0.5000000000000000  0.2994201197311952   F   F   F
  0.3333333333333357  0.8333333333333357  0.2994201197311952   F   F   F
  0.0000000000000000  0.0000000000000000  0.2726761356953560   F   F   F
  0.0000000000000000  0.3333333333333357  0.2726761356953560   F   F   F
  0.0000000000000000  0.6666666666666643  0.2726761356953560   F   F   F
