# Supplementary material for: When Are Dopant d‑States Free-Atom-Like? Periodic Trends and Confinement Effects in Single-Atom Alloys
Source: J Am Chem Soc. 2025 Oct 3;147(41):37079–88. doi: 10.1021/jacs.5c07771 (PMC12532207; doi:10.1021/jacs.5c07771)
Supplement: Supplementary file 2 [file ja5c07771_si_002.zip › archive/structures/POSCAR_Cu211_Ru-surf.vasp]

Cu-211_SAAs
   1.00000000000000
     6.2417516580673897    0.0000000000000000    0.0000000000000000
     0.0000000000000000    7.6445533317179812    0.0000000000000000
     0.0000000000000000    0.0000000000000000   27.5051572843885097
   Cu   Ru   Cu
     1     1    52
Selective dynamics
Direct
  0.6580147308020964  0.1651481992025250  0.7233166923878285   T   T   T
  0.6660445786542359  0.5000001921792715  0.7229783545686504   T   T   T
  0.6580142966399145  0.8348518985044524  0.7233166735901215   T   T   T
  0.3290984624475949  0.0000000888789675  0.6994343990012170   T   T   T
  0.3322581614271382  0.3336647883538281  0.6996756700654295   T   T   T
  0.3322580339740449  0.6663352350538587  0.6996756546841832   T   T   T
  0.9993957839842059  0.1671380239917521  0.6757360303766909   T   T   T
  0.0043683657692454  0.4999999949648705  0.6744331868507140   T   T   T
  0.9993954102186010  0.8328619581305642  0.6757362602067034   T   T   T
  0.6684310536993386  0.0000000063005627  0.6459620439462487   T   T   T
  0.6706392921450569  0.3328199880182728  0.6446689677001315   T   T   T
  0.6706394147825187  0.6671800519009712  0.6446688570014378   T   T   T
  0.3309382124251238  0.1668004819539210  0.6200404494184696   T   T   T
  0.3339680104243712  0.4999999965654823  0.6197944535905064   T   T   T
  0.3309380721250044  0.8331995442043431  0.6200404973331675   T   T   T
  0.9997844724872559  0.9999999013173996  0.5937252071176816   T   T   T
  0.0012134562807963  0.3329110489299437  0.5930851484818784   T   T   T
  0.0012135579210814  0.6670890089869511  0.5930850955828905   T   T   T
  0.6662644047550339  0.1659419997792182  0.5661575987499009   T   T   T
  0.6676210269174127  0.4999999604430170  0.5655856917701031   T   T   T
  0.6662643483091749  0.8340580231722204  0.5661574999261064   T   T   T
  0.3323070776194663  0.9999999889691871  0.5399179354203754   T   T   T
  0.3334840980717719  0.3331158495987951  0.5399361677720782   T   T   T
  0.3334841044817860  0.6668841465573974  0.5399361533810442   T   T   T
  0.9994970759303050  0.1662664876511558  0.5129582642971936   T   T   T
  0.0007767189517818  0.4999999840610124  0.5128558300104470   T   T   T
  0.9994970884321577  0.8337335050070225  0.5129581976773028   T   T   T
  0.6658516736910347  0.0000000350364689  0.4860042243934835   T   T   T
  0.6668673410851853  0.3331265894978562  0.4862346129730324   T   T   T
  0.6668673381062546  0.6668733550678599  0.4862345830251160   T   T   T
  0.3334950645296376  0.1668419163695486  0.4598123143030667   T   T   T
  0.3336607817527113  0.4999999910734789  0.4597535888829701   T   T   T
  0.3334950917792325  0.8331580793299602  0.4598123218841390   T   T   T
  0.0008955765872627  0.0000000173425293  0.4326600843982782   T   T   T
  0.0007847433830775  0.3332483806936334  0.4327129335557184   T   T   T
  0.0007847530655107  0.6667515956330613  0.4327129129237723   T   T   T
  0.6666666666666643  0.1666666666666643  0.4063960558745592   F   F   F
  0.6666666666666643  0.5000000000000000  0.4063960558745592   F   F   F
  0.6666666666666643  0.8333333333333357  0.4063960558745592   F   F   F
  0.3333333333333357  0.0000000000000000  0.3796520718387200   F   F   F
  0.3333333333333357  0.3333333333333357  0.3796520718387200   F   F   F
  0.3333333333333357  0.6666666666666643  0.3796520718387200   F   F   F
  0.0000000000000000  0.1666666666666643  0.3529080878028736   F   F   F
  0.0000000000000000  0.5000000000000000  0.3529080878028736   F   F   F
  0.0000000000000000  0.8333333333333357  0.3529080878028736   F   F   F
  0.6666666666666643  0.0000000000000000  0.3261641037670344   F   F   F
  0.6666666666666643  0.3333333333333357  0.3261641037670344   F   F   F
  0.6666666666666643  0.6666666666666643  0.3261641037670344   F   F   F
  0.3333333333333357  0.1666666666666643  0.2994201197311952   F   F   F
  0.3333333333333357  0.5000000000000000  0.2994201197311952   F   F   F
  0.3333333333333357  0.8333333333333357  0.2994201197311952   F   F   F
  0.0000000000000000  0.0000000000000000  0.2726761356953560   F   F   F
  0.0000000000000000  0.3333333333333357  0.2726761356953560   F   F   F
  0.0000000000000000  0.6666666666666643  0.2726761356953560   F   F   F
