# Supplementary material for: When Are Dopant d‑States Free-Atom-Like? Periodic Trends and Confinement Effects in Single-Atom Alloys
Source: J Am Chem Soc. 2025 Oct 3;147(41):37079–88. doi: 10.1021/jacs.5c07771 (PMC12532207; doi:10.1021/jacs.5c07771)
Supplement: Supplementary file 2 [file ja5c07771_si_002.zip › archive/structures/POSCAR_Ag111_Pd-surf.vasp]

Ag-111_SAAs
   1.00000000000000
     8.6592338850511492    0.0000000000000000    0.0000000000000000
     4.3296169425255746    7.4991165217653144    0.0000000000000000
     0.0000000000000000    0.0000000000000000   26.7837247676629531
   Ag   Pd
    53     1
Selective dynamics
Direct
  0.1111111111111143  0.1111111111111143  0.2800207986401873   F   F   F
  0.4444444444444429  0.1111111111111143  0.2800207986401873   F   F   F
  0.7777777777777786  0.1111111111111143  0.2800207986401873   F   F   F
  0.1111111111111143  0.4444444444444429  0.2800207986401873   F   F   F
  0.4444444444444429  0.4444444444444429  0.2800207986401873   F   F   F
  0.7777777777777786  0.4444444444444429  0.2800207986401873   F   F   F
  0.1111111111111143  0.7777777777777786  0.2800207986401873   F   F   F
  0.4444444444444429  0.7777777777777786  0.2800207986401873   F   F   F
  0.7777777777777786  0.7777777777777786  0.2800207986401873   F   F   F
  0.8888888888888857  0.2222222222222214  0.3680124791841166   F   F   F
  0.2222222222222214  0.2222222222222214  0.3680124791841166   F   F   F
  0.5555555555555571  0.2222222222222214  0.3680124791841166   F   F   F
  0.8888888888888857  0.5555555555555571  0.3680124791841166   F   F   F
  0.2222222222222214  0.5555555555555571  0.3680124791841166   F   F   F
  0.5555555555555571  0.5555555555555571  0.3680124791841166   F   F   F
  0.8888888888888857  0.8888888888888857  0.3680124791841166   F   F   F
  0.2222222222222214  0.8888888888888857  0.3680124791841166   F   F   F
  0.5555555555555571  0.8888888888888857  0.3680124791841166   F   F   F
  0.0000000000000000 -0.0000000000000000  0.4564981664944611   T   T   T
  0.3332100038460301  0.0002285598487857  0.4562945656250044   T   T   T
  0.6665614363051841  0.0002285598487857  0.4562945656250044   T   T   T
  0.0002285598487857  0.3332100038460301  0.4562945656250044   T   T   T
  0.3333333333333357  0.3333333333333357  0.4565481059881190   T   T   T
  0.6665614363051841  0.3332100038460301  0.4562945656250044   T   T   T
  0.0002285598487857  0.6665614363051841  0.4562945656250044   T   T   T
  0.3332100038460301  0.6665614363051841  0.4562945656250044   T   T   T
  0.6666666666666643  0.6666666666666643  0.4562469599187506   T   T   T
  0.1111910915196104  0.1111910915196104  0.5454939249940077   T   T   T
  0.4445678657519069  0.1108642684961792  0.5455262122541761   T   T   T
  0.7776178169607790  0.1111910915196104  0.5454939249940077   T   T   T
  0.1108642684961792  0.4445678657519069  0.5455262122541761   T   T   T
  0.4445678657519069  0.4445678657519069  0.5455262122541761   T   T   T
  0.7778251562386421  0.4443496875227085  0.5449438113157143   T   T   T
  0.1111910915196104  0.7776178169607790  0.5454939249940077   T   T   T
  0.4443496875227085  0.7778251562386421  0.5449438113157143   T   T   T
  0.7778251562386421  0.7778251562386421  0.5449438113157143   T   T   T
  0.8888115380068630  0.2223769239862599  0.6335936134967307   T   T   T
  0.2221543983203373  0.2221543983203373  0.6339502367680168   T   T   T
  0.5556912033593254  0.2221543983203373  0.6339502367680168   T   T   T
  0.8887964556357987  0.5556017721820972  0.6331964695921448   T   T   T
  0.2221543983203373  0.5556912033593254  0.6339502367680168   T   T   T
  0.5556017721820972  0.5556017721820972  0.6331964695921448   T   T   T
  0.8888115380068630  0.8888115380068630  0.6335936134967307   T   T   T
  0.2223769239862599  0.8888115380068630  0.6335936134967307   T   T   T
  0.5556017721820972  0.8887964556357987  0.6331964695921448   T   T   T
  0.0000000000000000 -0.0000000000000000  0.7215871327763351   T   T   T
  0.3353018840816556  0.9980069094176234  0.7218341110015404   T   T   T
  0.6666912065007281  0.9980069094176234  0.7218341110015404   T   T   T
  0.9980069094176234  0.3353018840816556  0.7218341110015404   T   T   T
  0.3333333333333357  0.3333333333333357  0.7221603849317833   T   T   T
  0.6666912065007281  0.3353018840816556  0.7218341110015404   T   T   T
  0.9980069094176234  0.6666912065007281  0.7218341110015404   T   T   T
  0.3353018840816556  0.6666912065007281  0.7218341110015404   T   T   T
  0.6666666666666643  0.6666666666666643  0.7169198654729976   T   T   T
