# Supplementary material for: When Are Dopant d‑States Free-Atom-Like? Periodic Trends and Confinement Effects in Single-Atom Alloys
Source: J Am Chem Soc. 2025 Oct 3;147(41):37079–88. doi: 10.1021/jacs.5c07771 (PMC12532207; doi:10.1021/jacs.5c07771)
Supplement: Supplementary file 2 [file ja5c07771_si_002.zip › archive/structures/POSCAR_Cu100_Mo-surf_high-spin.vasp]

Cu-100_SAAs
   1.00000000000000
     7.6445533317179830    0.0000000000000000    0.0000000000000000
     0.0000000000000000    7.6445533317179830    0.0000000000000000
     0.0000000000000000    0.0000000000000000   24.0091924999999975
   Cu   Mo
    53     1
Selective dynamics
Direct
  0.1666666666666643  0.1666666666666643  0.3123803518173318   F   F   F
  0.5000000000000000  0.1666666666666643  0.3123803518173318   F   F   F
  0.8333333333333357  0.1666666666666643  0.3123803518173318   F   F   F
  0.1666666666666643  0.5000000000000000  0.3123803518173318   F   F   F
  0.5000000000000000  0.5000000000000000  0.3123803518173318   F   F   F
  0.8333333333333357  0.5000000000000000  0.3123803518173318   F   F   F
  0.1666666666666643  0.8333333333333357  0.3123803518173318   F   F   F
  0.5000000000000000  0.8333333333333357  0.3123803518173318   F   F   F
  0.8333333333333357  0.8333333333333357  0.3123803518173318   F   F   F
  0.0000000000000000  0.0000000000000000  0.3874282110903948   F   F   F
  0.3333333333333357  0.0000000000000000  0.3874282110903948   F   F   F
  0.6666666666666643  0.0000000000000000  0.3874282110903948   F   F   F
  0.0000000000000000  0.3333333333333357  0.3874282110903948   F   F   F
  0.3333333333333357  0.3333333333333357  0.3874282110903948   F   F   F
  0.6666666666666643  0.3333333333333357  0.3874282110903948   F   F   F
  0.0000000000000000  0.6666666666666643  0.3874282110903948   F   F   F
  0.3333333333333357  0.6666666666666643  0.3874282110903948   F   F   F
  0.6666666666666643  0.6666666666666643  0.3874282110903948   F   F   F
  0.1666666666666643  0.1666666666666643  0.4621581196123327   T   T   T
  0.5001720555815775  0.1666666666666643  0.4624018623377303   T   T   T
  0.8331612777517582  0.1666666666666643  0.4624018623377303   T   T   T
  0.1666666666666643  0.5001720555815775  0.4624018623377303   T   T   T
  0.5001475987266882  0.5001475987266882  0.4627050188315075   T   T   T
  0.8331857346066474  0.5001475987266882  0.4627050188315075   T   T   T
  0.1666666666666643  0.8331612777517582  0.4624018623377303   T   T   T
  0.5001475987266882  0.8331857346066474  0.4627050188315075   T   T   T
  0.8331857346066474  0.8331857346066474  0.4627050188315075   T   T   T
  0.0006515792292569  0.0006515792292569  0.5374336068283319   T   T   T
  0.3326817541040788  0.0006515792292569  0.5374336068283319   T   T   T
  0.6666666666666643  0.0001743311563889  0.5377790043777629   T   T   T
  0.0006515792292569  0.3326817541040788  0.5374336068283319   T   T   T
  0.3326817541040788  0.3326817541040788  0.5374336068283319   T   T   T
  0.6666666666666643  0.3331590021769468  0.5377790043777629   T   T   T
  0.0001743311563889  0.6666666666666643  0.5377790043777629   T   T   T
  0.3331590021769468  0.6666666666666643  0.5377790043777629   T   T   T
  0.6666666666666643  0.6666666666666643  0.5376913604665166   T   T   T
  0.1666666666666643  0.1666666666666643  0.6140502647953656   T   T   T
  0.4987255027285325  0.1666666666666643  0.6124831285059170   T   T   T
  0.8346078306048033  0.1666666666666643  0.6124831285059170   T   T   T
  0.1666666666666643  0.4987255027285325  0.6124831285059170   T   T   T
  0.4999334089840357  0.4999334089840357  0.6129463044112448   T   T   T
  0.8333999243493000  0.4999334089840357  0.6129463044112448   T   T   T
  0.1666666666666643  0.8346078306048033  0.6124831285059170   T   T   T
  0.4999334089840357  0.8333999243493000  0.6129463044112448   T   T   T
  0.8333999243493000  0.8333999243493000  0.6129463044112448   T   T   T
  0.9986338653002317  0.9986338653002317  0.6868821570696350   T   T   T
  0.3346994680331042  0.9986338653002317  0.6868821570696350   T   T   T
  0.6666666666666643  0.0050466183015778  0.6864036755169910   T   T   T
  0.9986338653002317  0.3346994680331042  0.6868821570696350   T   T   T
  0.3346994680331042  0.3346994680331042  0.6868821570696350   T   T   T
  0.6666666666666643  0.3282867150317579  0.6864036755169910   T   T   T
  0.0050466183015778  0.6666666666666643  0.6864036755169910   T   T   T
  0.3282867150317579  0.6666666666666643  0.6864036755169910   T   T   T
  0.6666666666666643  0.6666666666666643  0.6935243560801299   T   T   T
