# Supplementary material for: When Are Dopant d‑States Free-Atom-Like? Periodic Trends and Confinement Effects in Single-Atom Alloys
Source: J Am Chem Soc. 2025 Oct 3;147(41):37079–88. doi: 10.1021/jacs.5c07771 (PMC12532207; doi:10.1021/jacs.5c07771)
Supplement: Supplementary file 2 [file ja5c07771_si_002.zip › archive/structures/POSCAR_Cu111_Zr-surf.vasp]

Cu-111_SAAs
   1.00000000000000
     7.6445533317179830    0.0000000000000000    0.0000000000000000
     3.8222766658589915    6.6203773858527413    0.0000000000000000
     0.0000000000000000    0.0000000000000000   25.4029194301123162
   Cu   Zr
    53     1
Selective dynamics
Direct
  0.1111111111111143  0.1111111111111143  0.2952416560086206   F   F   F
  0.4444444444444429  0.1111111111111143  0.2952416560086206   F   F   F
  0.7777777777777786  0.1111111111111143  0.2952416560086206   F   F   F
  0.1111111111111143  0.4444444444444429  0.2952416560086206   F   F   F
  0.4444444444444429  0.4444444444444429  0.2952416560086206   F   F   F
  0.7777777777777786  0.4444444444444429  0.2952416560086206   F   F   F
  0.1111111111111143  0.7777777777777786  0.2952416560086206   F   F   F
  0.4444444444444429  0.7777777777777786  0.2952416560086206   F   F   F
  0.7777777777777786  0.7777777777777786  0.2952416560086206   F   F   F
  0.8888888888888857  0.2222222222222214  0.3771449936051710   F   F   F
  0.2222222222222214  0.2222222222222214  0.3771449936051710   F   F   F
  0.5555555555555571  0.2222222222222214  0.3771449936051710   F   F   F
  0.8888888888888857  0.5555555555555571  0.3771449936051710   F   F   F
  0.2222222222222214  0.5555555555555571  0.3771449936051710   F   F   F
  0.5555555555555571  0.5555555555555571  0.3771449936051710   F   F   F
  0.8888888888888857  0.8888888888888857  0.3771449936051710   F   F   F
  0.2222222222222214  0.8888888888888857  0.3771449936051710   F   F   F
  0.5555555555555571  0.8888888888888857  0.3771449936051710   F   F   F
  0.0000000000000000 -0.0000000000000000  0.4588933704677858   T   T   T
  0.3331439092801495  0.0000753487181896  0.4588304653077399   T   T   T
  0.6667807420016606  0.0000753487181896  0.4588304653077399   T   T   T
  0.0000753487181896  0.3331439092801495  0.4588304653077399   T   T   T
  0.3333333333333357  0.3333333333333357  0.4583498924392631   T   T   T
  0.6667807420016605  0.3331439092801495  0.4588304653077399   T   T   T
  0.0000753487181896  0.6667807420016606  0.4588304653077399   T   T   T
  0.3331439092801495  0.6667807420016606  0.4588304653077399   T   T   T
  0.6666666666666643  0.6666666666666643  0.4588938914728189   T   T   T
  0.1109226619642266  0.1109226619642266  0.5410699029911522   T   T   T
  0.4445648050880444  0.1108703898239112  0.5403104435015191   T   T   T
  0.7781546760715469  0.1109226619642266  0.5410699029911522   T   T   T
  0.1108703898239112  0.4445648050880444  0.5403104435015191   T   T   T
  0.4445648050880444  0.4445648050880444  0.5403104435015191   T   T   T
  0.7776687495135829  0.4446625009728343  0.5409820652220373   T   T   T
  0.1109226619642266  0.7781546760715469  0.5410699029911522   T   T   T
  0.4446625009728343  0.7776687495135829  0.5409820652220373   T   T   T
  0.7776687495135829  0.7776687495135829  0.5409820652220373   T   T   T
  0.8889294209421794  0.2221411581156410  0.6228468650521251   T   T   T
  0.2228289953152605  0.2228289953152605  0.6216783627682623   T   T   T
  0.5543420093694863  0.2228289953152605  0.6216783627682623   T   T   T
  0.8878332694276460  0.5560833652861771  0.6234519326554611   T   T   T
  0.2228289953152605  0.5543420093694863  0.6216783627682623   T   T   T
  0.5560833652861771  0.5560833652861771  0.6234519326554611   T   T   T
  0.8889294209421794  0.8889294209421794  0.6228468650521251   T   T   T
  0.2221411581156410  0.8889294209421794  0.6228468650521251   T   T   T
  0.5560833652861771  0.8878332694276460  0.6234519326554611   T   T   T
  0.0000000000000000 -0.0000000000000000  0.7056552273843084   T   T   T
  0.3266143386266570  0.0064346587595475  0.7044237398179397   T   T   T
  0.6669510026137881  0.0064346587595475  0.7044237398179397   T   T   T
  0.0064346587595475  0.3266143386266570  0.7044237398179397   T   T   T
  0.3333333333333357  0.3333333333333357  0.7046701623269013   T   T   T
  0.6669510026137881  0.3266143386266570  0.7044237398179397   T   T   T
  0.0064346587595475  0.6669510026137881  0.7044237398179397   T   T   T
  0.3266143386266570  0.6669510026137881  0.7044237398179397   T   T   T
