# Supplementary material for: When Are Dopant d‑States Free-Atom-Like? Periodic Trends and Confinement Effects in Single-Atom Alloys
Source: J Am Chem Soc. 2025 Oct 3;147(41):37079–88. doi: 10.1021/jacs.5c07771 (PMC12532207; doi:10.1021/jacs.5c07771)
Supplement: Supplementary file 2 [file ja5c07771_si_002.zip › archive/structures/POSCAR_Ag211_Mo-surf_low-spin.vasp]

Ag-211_SAAs
   1.00000000000000
     7.0702348605977736    0.0000000000000000    0.0000000000000000
     0.0000000000000000    8.6592338850511510    0.0000000000000000
     0.0000000000000000    0.0000000000000000   29.1649978744455964
   Ag   Mo   Ag
     1     1    52
Selective dynamics
Direct
  0.6641386517685242  0.1726887210761021  0.7419003653135233   T   T   T
  0.6615379532732653  0.5000000451401546  0.7326375766501565   T   T   T
  0.6641386294241870  0.8273112858945113  0.7419003433582158   T   T   T
  0.3336253852203330 -0.0000000006099251  0.7160477020641699   T   T   T
  0.3338378883167832  0.3341102046468215  0.7158966347828915   T   T   T
  0.3338379016381677  0.6658898141418772  0.7158966435949335   T   T   T
  0.0017013364676450  0.1666337685747702  0.6899666841824321   T   T   T
  0.0038356930440020  0.5000000029894301  0.6895153112976515   T   T   T
  0.0017013469944861  0.8333662232501542  0.6899666844784075   T   T   T
  0.6696772284885064 -0.0000000055317071  0.6578777727609383   T   T   T
  0.6736449749990902  0.3302158641515291  0.6548363284756475   T   T   T
  0.6736448781583475  0.6697841117975191  0.6548363162793475   T   T   T
  0.3329853779807246  0.1659954154956108  0.6297802685560590   T   T   T
  0.3378912781446388  0.5000000058319737  0.6299935090941119   T   T   T
  0.3329853660264103  0.8340045784277147  0.6297802493066442   T   T   T
  0.0006834540194019 -0.0000000022008227  0.6017159558590895   T   T   T
  0.0042660312146139  0.3336211337605920  0.6007403338478973   T   T   T
  0.0042659947075499  0.6663788675398440  0.6007403456385053   T   T   T
  0.6675522096360508  0.1648487670571986  0.5711696420177775   T   T   T
  0.6693958959352174  0.4999999887231138  0.5706898422697383   T   T   T
  0.6675522227272270  0.8351512341265122  0.5711696223668213   T   T   T
  0.3323024827666480  0.0000000060038667  0.5435193128594903   T   T   T
  0.3340718666515992  0.3331524683922351  0.5437617064784912   T   T   T
  0.3340718646874338  0.6668475220906424  0.5437617019684393   T   T   T
  0.9998270538999809  0.1664126747528530  0.5147033466734545   T   T   T
  0.0019885529877710  0.5000000008949111  0.5143255821799280   T   T   T
  0.9998270725797120  0.8335873227336370  0.5147033400196168   T   T   T
  0.6664579283126962  0.0000000030593266  0.4853421949007645   T   T   T
  0.6669286418388237  0.3331290740812525  0.4857967060841163   T   T   T
  0.6669286531777042  0.6668709186176501  0.4857967008657672   T   T   T
  0.3333805059127172  0.1669671438793186  0.4574683118907382   T   T   T
  0.3341346036310970  0.4999999945133046  0.4574400222400737   T   T   T
  0.3333805185391626  0.8330328594780240  0.4574683139005523   T   T   T
  0.0014526307972743 -0.0000000003612063  0.4284651395671060   T   T   T
  0.0009136592150029  0.3331959309387477  0.4284495240880730   T   T   T
  0.0009136659264750  0.6668040694532358  0.4284495196495041   T   T   T
  0.6666666666666643  0.1666666666666643  0.4000060584831076   F   F   F
  0.6666666666666643  0.5000000000000000  0.4000060584831076   F   F   F
  0.6666666666666643  0.8333333333333357  0.4000060584831076   F   F   F
  0.3333333333333357  0.0000000000000000  0.3714363609068485   F   F   F
  0.3333333333333357  0.3333333333333357  0.3714363609068485   F   F   F
  0.3333333333333357  0.6666666666666643  0.3714363609068485   F   F   F
  0.0000000000000000  0.1666666666666643  0.3428666633305966   F   F   F
  0.0000000000000000  0.5000000000000000  0.3428666633305966   F   F   F
  0.0000000000000000  0.8333333333333357  0.3428666633305966   F   F   F
  0.6666666666666643  0.0000000000000000  0.3142969657543446   F   F   F
  0.6666666666666643  0.3333333333333357  0.3142969657543446   F   F   F
  0.6666666666666643  0.6666666666666643  0.3142969657543446   F   F   F
  0.3333333333333357  0.1666666666666643  0.2857272681780856   F   F   F
  0.3333333333333357  0.5000000000000000  0.2857272681780856   F   F   F
  0.3333333333333357  0.8333333333333357  0.2857272681780856   F   F   F
  0.0000000000000000  0.0000000000000000  0.2571575706018336   F   F   F
  0.0000000000000000  0.3333333333333357  0.2571575706018336   F   F   F
  0.0000000000000000  0.6666666666666643  0.2571575706018336   F   F   F
