# Supplementary material for: When Are Dopant d‑States Free-Atom-Like? Periodic Trends and Confinement Effects in Single-Atom Alloys
Source: J Am Chem Soc. 2025 Oct 3;147(41):37079–88. doi: 10.1021/jacs.5c07771 (PMC12532207; doi:10.1021/jacs.5c07771)
Supplement: Supplementary file 2 [file ja5c07771_si_002.zip › archive/structures/POSCAR_Ag111_Rh-surf.vasp]

Ag-111_SAAs
   1.00000000000000
     8.6592338850511492    0.0000000000000000    0.0000000000000000
     4.3296169425255746    7.4991165217653144    0.0000000000000000
     0.0000000000000000    0.0000000000000000   26.7837247676629531
   Ag   Rh
    53     1
Selective dynamics
Direct
  0.1111111111111143  0.1111111111111143  0.2800207986401873   F   F   F
  0.4444444444444429  0.1111111111111143  0.2800207986401873   F   F   F
  0.7777777777777786  0.1111111111111143  0.2800207986401873   F   F   F
  0.1111111111111143  0.4444444444444429  0.2800207986401873   F   F   F
  0.4444444444444429  0.4444444444444429  0.2800207986401873   F   F   F
  0.7777777777777786  0.4444444444444429  0.2800207986401873   F   F   F
  0.1111111111111143  0.7777777777777786  0.2800207986401873   F   F   F
  0.4444444444444429  0.7777777777777786  0.2800207986401873   F   F   F
  0.7777777777777786  0.7777777777777786  0.2800207986401873   F   F   F
  0.8888888888888857  0.2222222222222214  0.3680124791841166   F   F   F
  0.2222222222222214  0.2222222222222214  0.3680124791841166   F   F   F
  0.5555555555555571  0.2222222222222214  0.3680124791841166   F   F   F
  0.8888888888888857  0.5555555555555571  0.3680124791841166   F   F   F
  0.2222222222222214  0.5555555555555571  0.3680124791841166   F   F   F
  0.5555555555555571  0.5555555555555571  0.3680124791841166   F   F   F
  0.8888888888888857  0.8888888888888857  0.3680124791841166   F   F   F
  0.2222222222222214  0.8888888888888857  0.3680124791841166   F   F   F
  0.5555555555555571  0.8888888888888857  0.3680124791841166   F   F   F
 -0.0000000000000000  0.0000000000000000  0.4568217477978565   T   T   T
  0.3330663442580102  0.0004985851596411  0.4564694822532327   T   T   T
  0.6664350705823414  0.0004985851596411  0.4564694822532327   T   T   T
  0.0004985851596411  0.3330663442580102  0.4564694822532327   T   T   T
  0.3333333333333357  0.3333333333333357  0.4566905713358788   T   T   T
  0.6664350705823414  0.3330663442580102  0.4564694822532327   T   T   T
  0.0004985851596411  0.6664350705823414  0.4564694822532327   T   T   T
  0.3330663442580102  0.6664350705823414  0.4564694822532327   T   T   T
  0.6666666666666643  0.6666666666666643  0.4562961367590866   T   T   T
  0.1112552519809081  0.1112552519809081  0.5459089962361615   T   T   T
  0.4444272034242278  0.1111455931515371  0.5459178551049234   T   T   T
  0.7774894960381908  0.1112552519809081  0.5459089962361615   T   T   T
  0.1111455931515371  0.4444272034242278  0.5459178551049234   T   T   T
  0.4444272034242278  0.4444272034242278  0.5459178551049234   T   T   T
  0.7779648982744346  0.4440702034511311  0.5447940516125511   T   T   T
  0.1112552519809081  0.7774894960381908  0.5459089962361615   T   T   T
  0.4440702034511311  0.7779648982744346  0.5447940516125511   T   T   T
  0.7779648982744346  0.7779648982744346  0.5447940516125511   T   T   T
  0.8887567605513679  0.2224864788972641  0.6338242196055235   T   T   T
  0.2221992875686774  0.2221992875686774  0.6346144060210210   T   T   T
  0.5556014248626522  0.2221992875686774  0.6346144060210210   T   T   T
  0.8882832384089204  0.5558583807955435  0.6329247269397030   T   T   T
  0.2221992875686774  0.5556014248626522  0.6346144060210210   T   T   T
  0.5558583807955435  0.5558583807955435  0.6329247269397030   T   T   T
  0.8887567605513679  0.8887567605513679  0.6338242196055235   T   T   T
  0.2224864788972641  0.8887567605513679  0.6338242196055235   T   T   T
  0.5558583807955435  0.8882832384089204  0.6329247269397030   T   T   T
 -0.0000000000000000  0.0000000000000000  0.7217450091417762   T   T   T
  0.3373283400973865  0.9961734075306832  0.7221657634612623   T   T   T
  0.6664982523719378  0.9961734075306832  0.7221657634612623   T   T   T
  0.9961734075306832  0.3373283400973865  0.7221657634612623   T   T   T
  0.3333333333333357  0.3333333333333357  0.7231123645850680   T   T   T
  0.6664982523719378  0.3373283400973865  0.7221657634612623   T   T   T
  0.9961734075306832  0.6664982523719378  0.7221657634612623   T   T   T
  0.3373283400973865  0.6664982523719378  0.7221657634612623   T   T   T
  0.6666666666666643  0.6666666666666643  0.7151408427243878   T   T   T
