# Supplementary material for: When Are Dopant d‑States Free-Atom-Like? Periodic Trends and Confinement Effects in Single-Atom Alloys
Source: J Am Chem Soc. 2025 Oct 3;147(41):37079–88. doi: 10.1021/jacs.5c07771 (PMC12532207; doi:10.1021/jacs.5c07771)
Supplement: Supplementary file 2 [file ja5c07771_si_002.zip › archive/structures/POSCAR_Ag211_Nb-surf_low-spin.vasp]

Ag-211_SAAs
   1.00000000000000
     7.0702348605977736    0.0000000000000000    0.0000000000000000
     0.0000000000000000    8.6592338850511510    0.0000000000000000
     0.0000000000000000    0.0000000000000000   29.1649978744455964
   Ag   Nb   Ag
     1     1    52
Selective dynamics
Direct
  0.6604291772089823  0.1699767343231571  0.7426330995231893   T   T   T
  0.6642488268151112  0.4999999916716433  0.7335367949401643   T   T   T
  0.6604293162774226  0.8300232705808313  0.7426331364901060   T   T   T
  0.3291154123607427  0.9999999791274163  0.7163743555694708   T   T   T
  0.3315314536817553  0.3336285511940176  0.7166351347406348   T   T   T
  0.3315315251633848  0.6663714973104931  0.7166351273897078   T   T   T
  0.9982011976657645  0.1669250627682501  0.6904591503704864   T   T   T
  0.0063455427748806  0.5000000179332247  0.6884490152954825   T   T   T
  0.9982012895820063  0.8330749361517178  0.6904591012483365   T   T   T
  0.6676571275823235  0.9999999752203692  0.6577324013215531   T   T   T
  0.6741229342553439  0.3294121985166782  0.6549329866234785   T   T   T
  0.6741228972551667  0.6705878169997490  0.6549329675330284   T   T   T
  0.3320070104074802  0.1661793884298532  0.6301847759678409   T   T   T
  0.3406588130897248  0.4999999987862651  0.6301477274370697   T   T   T
  0.3320070588494843  0.8338206218198465  0.6301847375940781   T   T   T
  0.0003997412831964  0.0000000132670763  0.6020412054853992   T   T   T
  0.0051748919370311  0.3333913935199746  0.6006259412986523   T   T   T
  0.0051748574459012  0.6666086013114594  0.6006259517551698   T   T   T
  0.6679505446956213  0.1647562300809469  0.5710948230526753   T   T   T
  0.6707851938786860  0.4999999952274692  0.5707089514354280   T   T   T
  0.6679505876501466  0.8352437663807279  0.5710948078079525   T   T   T
  0.3325063757278741  0.0000000151424118  0.5438141585379341   T   T   T
  0.3352117429934651  0.3330689028659251  0.5438098126686057   T   T   T
  0.3352117440549378  0.6669310772995019  0.5438098065292394   T   T   T
  0.0005794690829148  0.1663844548972619  0.5147453686454924   T   T   T
  0.0033761978920239  0.4999999982111447  0.5142763151379057   T   T   T
  0.0005795082973634  0.8336155413688999  0.5147453590439994   T   T   T
  0.6667040154417592  0.0000000060706569  0.4853665466312407   T   T   T
  0.6677002571739550  0.3332297969129243  0.4858226860080990   T   T   T
  0.6677002766477145  0.6667701894908262  0.4858226840007873   T   T   T
  0.3338832047045912  0.1668978085623323  0.4575055472787284   T   T   T
  0.3348105810429729  0.4999999962201471  0.4573770912046200   T   T   T
  0.3338832200751511  0.8331021895229824  0.4575055528561904   T   T   T
  0.0016408177232634  0.0000000008961791  0.4286032942943621   T   T   T
  0.0011247228589184  0.3331869900115194  0.4284431353727882   T   T   T
  0.0011247345122669  0.6668130066460947  0.4284431317385682   T   T   T
  0.6666666666666643  0.1666666666666643  0.4000060584831076   F   F   F
  0.6666666666666643  0.5000000000000000  0.4000060584831076   F   F   F
  0.6666666666666643  0.8333333333333357  0.4000060584831076   F   F   F
  0.3333333333333357  0.0000000000000000  0.3714363609068485   F   F   F
  0.3333333333333357  0.3333333333333357  0.3714363609068485   F   F   F
  0.3333333333333357  0.6666666666666643  0.3714363609068485   F   F   F
  0.0000000000000000  0.1666666666666643  0.3428666633305966   F   F   F
  0.0000000000000000  0.5000000000000000  0.3428666633305966   F   F   F
  0.0000000000000000  0.8333333333333357  0.3428666633305966   F   F   F
  0.6666666666666643  0.0000000000000000  0.3142969657543446   F   F   F
  0.6666666666666643  0.3333333333333357  0.3142969657543446   F   F   F
  0.6666666666666643  0.6666666666666643  0.3142969657543446   F   F   F
  0.3333333333333357  0.1666666666666643  0.2857272681780856   F   F   F
  0.3333333333333357  0.5000000000000000  0.2857272681780856   F   F   F
  0.3333333333333357  0.8333333333333357  0.2857272681780856   F   F   F
  0.0000000000000000  0.0000000000000000  0.2571575706018336   F   F   F
  0.0000000000000000  0.3333333333333357  0.2571575706018336   F   F   F
  0.0000000000000000  0.6666666666666643  0.2571575706018336   F   F   F
