# Supplementary material for: When Are Dopant d‑States Free-Atom-Like? Periodic Trends and Confinement Effects in Single-Atom Alloys
Source: J Am Chem Soc. 2025 Oct 3;147(41):37079–88. doi: 10.1021/jacs.5c07771 (PMC12532207; doi:10.1021/jacs.5c07771)
Supplement: Supplementary file 2 [file ja5c07771_si_002.zip › archive/structures/POSCAR_Ag111_Ru-surf_low-spin.vasp]

Ag-111_SAAs
   1.00000000000000
     8.6592338850511492    0.0000000000000000    0.0000000000000000
     4.3296169425255746    7.4991165217653144    0.0000000000000000
     0.0000000000000000    0.0000000000000000   26.7837247676629531
   Ag   Ru
    53     1
Selective dynamics
Direct
  0.1111111111111143  0.1111111111111143  0.2800207986401873   F   F   F
  0.4444444444444429  0.1111111111111143  0.2800207986401873   F   F   F
  0.7777777777777786  0.1111111111111143  0.2800207986401873   F   F   F
  0.1111111111111143  0.4444444444444429  0.2800207986401873   F   F   F
  0.4444444444444429  0.4444444444444429  0.2800207986401873   F   F   F
  0.7777777777777786  0.4444444444444429  0.2800207986401873   F   F   F
  0.1111111111111143  0.7777777777777786  0.2800207986401873   F   F   F
  0.4444444444444429  0.7777777777777786  0.2800207986401873   F   F   F
  0.7777777777777786  0.7777777777777786  0.2800207986401873   F   F   F
  0.8888888888888857  0.2222222222222214  0.3680124791841166   F   F   F
  0.2222222222222214  0.2222222222222214  0.3680124791841166   F   F   F
  0.5555555555555571  0.2222222222222214  0.3680124791841166   F   F   F
  0.8888888888888857  0.5555555555555571  0.3680124791841166   F   F   F
  0.2222222222222214  0.5555555555555571  0.3680124791841166   F   F   F
  0.5555555555555571  0.5555555555555571  0.3680124791841166   F   F   F
  0.8888888888888857  0.8888888888888857  0.3680124791841166   F   F   F
  0.2222222222222214  0.8888888888888857  0.3680124791841166   F   F   F
  0.5555555555555571  0.8888888888888857  0.3680124791841166   F   F   F
 -0.0000000000000000  0.0000000000000000  0.4566791159021309   T   T   T
  0.3330337702411056  0.0005426942410207  0.4563608687678448   T   T   T
  0.6664235355178736  0.0005426942410207  0.4563608687678448   T   T   T
  0.0005426942410207  0.3330337702411056  0.4563608687678448   T   T   T
  0.3333333333333357  0.3333333333333357  0.4565336527975252   T   T   T
  0.6664235355178736  0.3330337702411056  0.4563608687678448   T   T   T
  0.0005426942410207  0.6664235355178736  0.4563608687678448   T   T   T
  0.3330337702411056  0.6664235355178736  0.4563608687678448   T   T   T
  0.6666666666666643  0.6666666666666643  0.4561483671030776   T   T   T
  0.1112333548686876  0.1112333548686876  0.5454916304606657   T   T   T
  0.4443830583406245  0.1112338833187512  0.5454026924478770   T   T   T
  0.7775332902626318  0.1112333548686876  0.5454916304606657   T   T   T
  0.1112338833187512  0.4443830583406245  0.5454026924478770   T   T   T
  0.4443830583406245  0.4443830583406245  0.5454026924478770   T   T   T
  0.7779770732275187  0.4440458535449479  0.5444892195999684   T   T   T
  0.1112333548686876  0.7775332902626318  0.5454916304606657   T   T   T
  0.4440458535449479  0.7779770732275187  0.5444892195999684   T   T   T
  0.7779770732275187  0.7779770732275187  0.5444892195999684   T   T   T
  0.8887812955742042  0.2224374088515700  0.6334983148029300   T   T   T
  0.2220818299813207  0.2220818299813207  0.6340421791475175   T   T   T
  0.5558363400373586  0.2220818299813207  0.6340421791475175   T   T   T
  0.8882088579107801  0.5558955710446134  0.6324041070015265   T   T   T
  0.2220818299813207  0.5558363400373586  0.6340421791475175   T   T   T
  0.5558955710446134  0.5558955710446134  0.6324041070015265   T   T   T
  0.8887812955742042  0.8887812955742042  0.6334983148029300   T   T   T
  0.2224374088515700  0.8887812955742042  0.6334983148029300   T   T   T
  0.5558955710446134  0.8882088579107801  0.6324041070015265   T   T   T
 -0.0000000000000000  0.0000000000000000  0.7213672139416394   T   T   T
  0.3380280914985447  0.9955803720821655  0.7218422822821371   T   T   T
  0.6663915364192897  0.9955803720821654  0.7218422822821371   T   T   T
  0.9955803720821654  0.3380280914985447  0.7218422822821371   T   T   T
  0.3333333333333357  0.3333333333333357  0.7224173735866961   T   T   T
  0.6663915364192897  0.3380280914985447  0.7218422822821371   T   T   T
  0.9955803720821655  0.6663915364192897  0.7218422822821371   T   T   T
  0.3380280914985447  0.6663915364192897  0.7218422822821371   T   T   T
  0.6666666666666643  0.6666666666666643  0.7143981108024837   T   T   T
