# Supplementary material for: When Are Dopant d‑States Free-Atom-Like? Periodic Trends and Confinement Effects in Single-Atom Alloys
Source: J Am Chem Soc. 2025 Oct 3;147(41):37079–88. doi: 10.1021/jacs.5c07771 (PMC12532207; doi:10.1021/jacs.5c07771)
Supplement: Supplementary file 2 [file ja5c07771_si_002.zip › archive/structures/POSCAR_Ag111_Cd-surf.vasp]

Ag-111_SAAs
   1.00000000000000
     8.6592338850511492    0.0000000000000000    0.0000000000000000
     4.3296169425255746    7.4991165217653144    0.0000000000000000
     0.0000000000000000    0.0000000000000000   26.7837247676629531
   Ag   Cd
    53     1
Selective dynamics
Direct
  0.1111111111111143  0.1111111111111143  0.2800207986401873   F   F   F
  0.4444444444444429  0.1111111111111143  0.2800207986401873   F   F   F
  0.7777777777777786  0.1111111111111143  0.2800207986401873   F   F   F
  0.1111111111111143  0.4444444444444429  0.2800207986401873   F   F   F
  0.4444444444444429  0.4444444444444429  0.2800207986401873   F   F   F
  0.7777777777777786  0.4444444444444429  0.2800207986401873   F   F   F
  0.1111111111111143  0.7777777777777786  0.2800207986401873   F   F   F
  0.4444444444444429  0.7777777777777786  0.2800207986401873   F   F   F
  0.7777777777777786  0.7777777777777786  0.2800207986401873   F   F   F
  0.8888888888888857  0.2222222222222214  0.3680124791841166   F   F   F
  0.2222222222222214  0.2222222222222214  0.3680124791841166   F   F   F
  0.5555555555555571  0.2222222222222214  0.3680124791841166   F   F   F
  0.8888888888888857  0.5555555555555571  0.3680124791841166   F   F   F
  0.2222222222222214  0.5555555555555571  0.3680124791841166   F   F   F
  0.5555555555555571  0.5555555555555571  0.3680124791841166   F   F   F
  0.8888888888888857  0.8888888888888857  0.3680124791841166   F   F   F
  0.2222222222222214  0.8888888888888857  0.3680124791841166   F   F   F
  0.5555555555555571  0.8888888888888857  0.3680124791841166   F   F   F
 -0.0000000000000000  0.0000000000000000  0.4563639581653893   T   T   T
  0.3335607054452863 -0.0001377905423475  0.4564645927304103   T   T   T
  0.6665770850970613 -0.0001377905423475  0.4564645927304103   T   T   T
 -0.0001377905423475  0.3335607054452863  0.4564645927304103   T   T   T
  0.3333333333333357  0.3333333333333357  0.4563024461065688   T   T   T
  0.6665770850970613  0.3335607054452863  0.4564645927304103   T   T   T
 -0.0001377905423475  0.6665770850970613  0.4564645927304103   T   T   T
  0.3335607054452863  0.6665770850970613  0.4564645927304103   T   T   T
  0.6666666666666643  0.6666666666666643  0.4565471255754688   T   T   T
  0.1111235263258193  0.1111235263258193  0.5452951820934933   T   T   T
  0.4442427560605834  0.1115144878788331  0.5454027406672836   T   T   T
  0.7777529473483683  0.1111235263258193  0.5452951820934933   T   T   T
  0.1115144878788331  0.4442427560605834  0.5454027406672836   T   T   T
  0.4442427560605834  0.4442427560605834  0.5454027406672836   T   T   T
  0.7778820449057142  0.4442359101885642  0.5453587142686004   T   T   T
  0.1111235263258193  0.7777529473483683  0.5452951820934933   T   T   T
  0.4442359101885642  0.7778820449057142  0.5453587142686004   T   T   T
  0.7778820449057142  0.7778820449057142  0.5453587142686004   T   T   T
  0.8887803373445480  0.2224393253108972  0.6337257415314353   T   T   T
  0.2221052368657001  0.2221052368657001  0.6339991347130913   T   T   T
  0.5557895262685998  0.2221052368657001  0.6339991347130913   T   T   T
  0.8885742833307225  0.5557128583346352  0.6339013597675724   T   T   T
  0.2221052368657001  0.5557895262685998  0.6339991347130913   T   T   T
  0.5557128583346352  0.5557128583346352  0.6339013597675724   T   T   T
  0.8887803373445480  0.8887803373445480  0.6337257415314353   T   T   T
  0.2224393253108972  0.8887803373445480  0.6337257415314353   T   T   T
  0.5557128583346352  0.8885742833307225  0.6339013597675724   T   T   T
 -0.0000000000000000  0.0000000000000000  0.7221344060634604   T   T   T
  0.3327981908943590  0.0006120072629540  0.7226045610607001   T   T   T
  0.6665898018426942  0.0006120072629540  0.7226045610607001   T   T   T
  0.0006120072629540  0.3327981908943590  0.7226045610607001   T   T   T
  0.3333333333333357  0.3333333333333357  0.7222813020223908   T   T   T
  0.6665898018426942  0.3327981908943590  0.7226045610607001   T   T   T
  0.0006120072629540  0.6665898018426942  0.7226045610607001   T   T   T
  0.3327981908943590  0.6665898018426942  0.7226045610607001   T   T   T
  0.6666666666666643  0.6666666666666643  0.7309517447455275   T   T   T
