# Supplementary material for: When Are Dopant d‑States Free-Atom-Like? Periodic Trends and Confinement Effects in Single-Atom Alloys
Source: J Am Chem Soc. 2025 Oct 3;147(41):37079–88. doi: 10.1021/jacs.5c07771 (PMC12532207; doi:10.1021/jacs.5c07771)
Supplement: Supplementary file 2 [file ja5c07771_si_002.zip › archive/structures/POSCAR_Cu111_Y-bulk.vasp]

Cu-111_SAAs_bulk
   1.00000000000000
     7.6445533317179830    0.0000000000000000    0.0000000000000000
     3.8222766658589915    6.6203773858527413    0.0000000000000000
     0.0000000000000000    0.0000000000000000   25.4029194301123162
   Cu   Y    Cu
    35     1    18
Selective dynamics
Direct
  0.1111111111111143  0.1111111111111143  0.2952416560086206   F   F   F
  0.4444444444444429  0.1111111111111143  0.2952416560086206   F   F   F
  0.7777777777777786  0.1111111111111143  0.2952416560086206   F   F   F
  0.1111111111111143  0.4444444444444429  0.2952416560086206   F   F   F
  0.4444444444444429  0.4444444444444429  0.2952416560086206   F   F   F
  0.7777777777777786  0.4444444444444429  0.2952416560086206   F   F   F
  0.1111111111111143  0.7777777777777786  0.2952416560086206   F   F   F
  0.4444444444444429  0.7777777777777786  0.2952416560086206   F   F   F
  0.7777777777777786  0.7777777777777786  0.2952416560086206   F   F   F
  0.8888888888888857  0.2222222222222214  0.3771449936051710   F   F   F
  0.2222222222222214  0.2222222222222214  0.3771449936051710   F   F   F
  0.5555555555555571  0.2222222222222214  0.3771449936051710   F   F   F
  0.8888888888888857  0.5555555555555571  0.3771449936051710   F   F   F
  0.2222222222222214  0.5555555555555571  0.3771449936051710   F   F   F
  0.5555555555555571  0.5555555555555571  0.3771449936051710   F   F   F
  0.8888888888888857  0.8888888888888857  0.3771449936051710   F   F   F
  0.2222222222222214  0.8888888888888857  0.3771449936051710   F   F   F
  0.5555555555555571  0.8888888888888857  0.3771449936051710   F   F   F
  0.9993164154590355  0.9993164154590355  0.4608934920871673   T   T   T
  0.3347005024152643  0.9993164154590355  0.4608934920871673   T   T   T
  0.6624216975764090  0.0084899381805109  0.4567118777146441   T   T   T
  0.9993164154590355  0.3347005024152643  0.4608934920871673   T   T   T
  0.3332102511319264  0.3332102511319264  0.4599837177959151   T   T   T
  0.6669128310694901  0.3332102511319264  0.4599837177959151   T   T   T
  0.0084899381805109  0.6624216975764090  0.4567118777146441   T   T   T
  0.3332102511319264  0.6669128310694901  0.4599837177959151   T   T   T
  0.6624216975764090  0.6624216975764090  0.4567118777146441   T   T   T
  0.1111111111111143  0.1111111111111143  0.5444446181621772   T   T   T
  0.4337676964036274  0.1214195679365756  0.5446500314426425   T   T   T
  0.7781460689931327  0.1214195679365756  0.5446500314426425   T   T   T
  0.1214195679365756  0.4337676964036274  0.5446500314426425   T   T   T
  0.4444444444444429  0.4444444444444429  0.5440172783392023   T   T   T
  0.7781460689931327  0.4337676964036274  0.5446500314426425   T   T   T
  0.1214195679365756  0.7781460689931327  0.5446500314426425   T   T   T
  0.4337676964036274  0.7781460689931327  0.5446500314426425   T   T   T
  0.7777777777777786  0.7777777777777786  0.5452922535519872   T   T   T
  0.8908858769647792  0.2212237281842747  0.6286554112953929   T   T   T
  0.2212237281842747  0.2212237281842747  0.6286554112953929   T   T   T
  0.5569050855241146  0.2195231622850994  0.6268100565950731   T   T   T
  0.8935606889207915  0.5462119554917387  0.6336997454966399   T   T   T
  0.2195231622850994  0.5569050855241146  0.6268100565950731   T   T   T
  0.5569050855241146  0.5569050855241146  0.6268100565950731   T   T   T
  0.8935606889207915  0.8935606889207915  0.6336997454966399   T   T   T
  0.2212237281842747  0.8908858769647792  0.6286554112953929   T   T   T
  0.5462119554917387  0.8935606889207915  0.6336997454966399   T   T   T
  0.0010980389572607  0.0010980389572607  0.7129858162366091   T   T   T
  0.3311372554188073  0.0010980389572607  0.7129858162366091   T   T   T
  0.6658763230592709  0.0015806872147865  0.7123462916271385   T   T   T
  0.0010980389572607  0.3311372554188073  0.7129858162366091   T   T   T
  0.3335235497323200  0.3335235497323200  0.7082302096849985   T   T   T
  0.6662862338686958  0.3335235497323200  0.7082302096849985   T   T   T
  0.0015806872147865  0.6658763230592709  0.7123462916271385   T   T   T
  0.3335235497323200  0.6662862338686958  0.7082302096849985   T   T   T
  0.6658763230592709  0.6658763230592709  0.7123462916271385   T   T   T
