# Supplementary material for: When Are Dopant d‑States Free-Atom-Like? Periodic Trends and Confinement Effects in Single-Atom Alloys
Source: J Am Chem Soc. 2025 Oct 3;147(41):37079–88. doi: 10.1021/jacs.5c07771 (PMC12532207; doi:10.1021/jacs.5c07771)
Supplement: Supplementary file 2 [file ja5c07771_si_002.zip › archive/inputs/density_of_states/INCAR]

INCAR

 ENCUT = 500

 GGA = MK       
 PARAM1 = 0.1234
 PARAM2 = 1.0000
 LUSE_VDW = .TRUE.
 AGGAC = 0.0000
 LASPH = .TRUE.

 IDIPOL = 3
 LDIPOL = .TRUE.
 DIPOL = 0.5000 0.5000 0.5000  

 ISPIN = 2      
 MAGMOM = 53*0.0 1*0.0
 ISMEAR = 1    
 SIGMA = 0.10

 PREC = Accurate
 ALGO = Fast
 LREAL = False
 ICHARG = 1   
 ISTART = 1  
 NELMIN = 3   
 NELM = 500   
 EDIFF = 1.00e-07

 IBRION = 2
 NSW = 0     
 ISYM = -1  

 NBANDS = 360    

 LORBIT = 11
 LWAVE = .TRUE.

 LPLANE = .FALSE.
 NCORE = 12
