# Supplementary material for: When Are Dopant d‑States Free-Atom-Like? Periodic Trends and Confinement Effects in Single-Atom Alloys
Source: J Am Chem Soc. 2025 Oct 3;147(41):37079–88. doi: 10.1021/jacs.5c07771 (PMC12532207; doi:10.1021/jacs.5c07771)
Supplement: Supplementary file 2 [file ja5c07771_si_002.zip › archive/inputs/density_of_states/lobsterin]

COHPstartEnergy  -15
COHPendEnergy     6

basisfunctions Ag 5s 4d
basisfunctions Rh 4s 4p 5s 4d

basisSet pbeVaspFit2015
gaussianSmearingWidth 0.1

DensityOfEnergy

writeGrossPopulation
